# Supplementary material for: Reservoir frogs: seasonality of Batrachochytrium dendrobatidis infection in robber frogs in Dominica and Montserrat
Source: PeerJ. 2019 Jun 14;7:e7021. doi: 10.7717/peerj.7021 (PMC6573808; doi:10.7717/peerj.7021)
Supplement: Supplemental Information 4 — Raw data from surveys of eleutherodactylid frogs on Montserrat. Each row represents a survey of approximately 60 frogs. Data presented are the date the sampling was undertaken, the B. dendrobatidis infection prevalence estimate and the environmental data associated with that sampling occassion. [file peerj-07-7021-s004.csv]

Date	Month	Location	Proportion	AvgTemp	Rain_month	Rain_day
22/02/2011	Feb-11	CG	0.140495868	23.03035694	17.78	0.03
05/04/2011	Apr-11	CG	0.163934426	22.99794792	152.654	0.2
28/06/2011	Jun-11	CG	0.033333333	26.16958414	30.734	0.04
18/08/2011	Aug-11	CG	0.033333333	25.10083704	340.614	0.43
19/09/2011	Sep-11	CG	0.1125	25.47426811	248.158	0.33
28/10/2011	Oct-11	CG	0.06779661	25.63932506	124.46	0.16
28/12/2011	Dec-11	CG	0.35	23.38908125	228.854	0.29
31/01/2012	Jan-12	CG	0.1484375	22.53717028	58.42	0.07
28/02/2012	Feb-12	CG	0.225806452	23.58261831	55.118	0.07
07/07/2012	Jul-12	CG	0	26.07430764	152.4	0.19
20/09/2012	Sep-12	CG	0	25.53530625	25.65	0.03
22/10/2012	Oct-12	CG	0	26.27634	418.59	0.53
01/12/2012	Dec-12	CG	0	24.46783333	129.54	0.16
07/01/2013	Jan-13	CG	0.030927835	23.76891432	63.5	0.08
26/02/2013	Feb-13	CG	0.242424242	24.21311111	23.62	0.03
04/05/2013	May-13	CG	0.133333333	24.37096667	201.422	0.255806452
10/06/2013	Jun-13	CG	0.033333333	25.37226944	114.3	0.15
01/09/2013	Sep-13	CG	0.05	25.95968491	54.61	0.071666667
07/10/2013	Oct-13	CG	0	27.10369972	149.606	0.19
05/11/2013	Nov-13	CG	0.033333333	25.54682625	146.05	0.191666667
09/02/2011	Feb-11	FW	0.15	23.03035694	67.818	0.1
03/04/2011	Apr-11	FW	0.166666667	23.58271632	72.136	0.09
27/06/2011	Jun-11	FW	0.016666667	26.16264433	75.184	0.1
30/08/2011	Aug-11	FW	0.116666667	25.35695005	233.68	0.3
30/09/2011	Sep-11	FW	0.076923077	25.34083368	161.29	0.21
31/10/2011	Oct-11	FW	0.027777778	25.33847158	91.694	0.12
20/12/2011	Dec-11	FW	0.283333333	24.05521944	244.602	0.31
20/01/2012	Jan-12	FW	0.217391304	22.53794375	46.736	0.06
18/02/2012	Feb-12	FW	0.083333333	22.9117159	32.512	0.04
14/07/2012	Jul-12	FW	0.016393443	25.84026944	115.32	0.15
02/09/2012	Sep-12	FW	0.015625	25.289825	27.94	0.04
30/10/2012	Oct-12	FW	0.06779661	26.3554435	334.26	0.42
04/12/2012	Dec-12	FW	0.107692308	24.31002657	61.72	0.08
13/01/2013	Jan-13	FW	0.28125	23.54844187	40.89	0.05
27/02/2013	Feb-13	FW	0.227272727	24.15634444	12.7	0.02
12/05/2013	May-13	FW	0.116666667	24.36446111	171.196	0.217419355
29/06/2013	Jun-13	FW	0.018181818	25.39765417	98.552	0.129333333
23/09/2013	Sep-13	FW	0.016666667	26.55408675	44.61	0.071666667
15/10/2013	Oct-13	FW	0	26.79978181	139.606	0.19
13/11/2013	Nov-13	FW	0.016666667	25.23164181	136.05	0.191666667
28/02/2011	Feb-11	SW	0.071428571	23.03035694	67.818	0.1
04/04/2011	Apr-11	SW	0.216666667	23.64974201	72.136	0.09
30/06/2011	Jun-11	SW	0.016666667	25.94412905	75.184	0.1
19/08/2011	Aug-11	SW	0.044117647	25.07225463	233.68	0.3
23/09/2011	Sep-11	SW	0.014285714	25.47797396	161.29	0.21
30/10/2011	Oct-11	SW	0.016666667	25.58243756	91.694	0.12
12/12/2011	Dec-11	SW	0.061538462	24.46783333	61.72	0.08
15/01/2012	Jan-12	SW	0.24324324	22.60781528	46.736	0.06
25/02/2012	Feb-12	SW	0.213114754	23.08647632	32.512	0.04
06/07/2012	Jul-12	SW	0	26.07227039	115.32	0.15
18/09/2012	Sep-12	SW	0	25.52961458	27.94	0.04
19/10/2012	Oct-12	SW	0	25.91355888	334.26	0.42
02/12/2012	Dec-12	SW	0	24.6294	61.72	0.08
19/01/2013	Jan-13	SW	0.04761905	23.48336525	40.89	0.05
21/02/2013	Feb-13	SW	0.11940299	23.88781389	12.7	0.02
19/05/2013	May-13	SW	0.081967213	24.60251389	171.196	0.217419355
22/06/2013	Jun-13	SW	0.047619048	25.42550208	98.552	0.129333333
02/09/2013	Sep-13	SW	0.016129032	25.91652891	44.61	0.071666667
21/10/2013	Oct-13	SW	0	26.60234042	139.606	0.19
11/11/2013	Nov-13	SW	0	25.31054042	136.05	0.191666667
