# Supplementary material for: Reservoir frogs: seasonality of Batrachochytrium dendrobatidis infection in robber frogs in Dominica and Montserrat
Source: PeerJ. 2019 Jun 14;7:e7021. doi: 10.7717/peerj.7021 (PMC6573808; doi:10.7717/peerj.7021)
Supplement: Supplemental Information 5 — Raw data from surveys of eleutherodactylid frogs on Montserrat. Each row represents an individual frog captured and swabbed during a survey. Data presented are the B. dendrobatidis qPCR result (positive / negative for B. dendrobatidis DNA), the B. dendrobatidis infection load (GEs), the date the animal was captured and swabbed and the environmental data associated with that sampling occassion. [file peerj-07-7021-s005.csv]

Date	Month	Months_since_start	Location	POS_NEG	Mean_QTY	AvgTemp	Rain_month	Rain_day
22/02/2011	Feb-11	0	CG	0	0	NA	17.78	0.03
22/02/2011	Feb-11	0	CG	0	0	NA	17.78	0.03
22/02/2011	Feb-11	0	CG	0	0	NA	17.78	0.03
22/02/2011	Feb-11	0	CG	0	0	NA	17.78	0.03
22/02/2011	Feb-11	0	CG	0	0	NA	17.78	0.03
22/02/2011	Feb-11	0	CG	0	0	NA	17.78	0.03
22/02/2011	Feb-11	0	CG	0	0	NA	17.78	0.03
22/02/2011	Feb-11	0	CG	0	0	NA	17.78	0.03
22/02/2011	Feb-11	0	CG	0	0	NA	17.78	0.03
22/02/2011	Feb-11	0	CG	0	0	NA	17.78	0.03
22/02/2011	Feb-11	0	CG	0	0	NA	17.78	0.03
22/02/2011	Feb-11	0	CG	0	0	NA	17.78	0.03
22/02/2011	Feb-11	0	CG	0	0	NA	17.78	0.03
22/02/2011	Feb-11	0	CG	0	0	NA	17.78	0.03
22/02/2011	Feb-11	0	CG	0	0	NA	17.78	0.03
22/02/2011	Feb-11	0	CG	0	0	NA	17.78	0.03
22/02/2011	Feb-11	0	CG	0	0	NA	17.78	0.03
22/02/2011	Feb-11	0	CG	0	0	NA	17.78	0.03
22/02/2011	Feb-11	0	CG	0	0	NA	17.78	0.03
22/02/2011	Feb-11	0	CG	1	49.36368	NA	17.78	0.03
22/02/2011	Feb-11	0	CG	1	195.3936	NA	17.78	0.03
22/02/2011	Feb-11	0	CG	0	0	NA	17.78	0.03
22/02/2011	Feb-11	0	CG	0	0	NA	17.78	0.03
22/02/2011	Feb-11	0	CG	0	0	NA	17.78	0.03
22/02/2011	Feb-11	0	CG	0	0	NA	17.78	0.03
22/02/2011	Feb-11	0	CG	0	0	NA	17.78	0.03
22/02/2011	Feb-11	0	CG	0	0	NA	17.78	0.03
22/02/2011	Feb-11	0	CG	1	190.29	NA	17.78	0.03
22/02/2011	Feb-11	0	CG	0	0	NA	17.78	0.03
22/02/2011	Feb-11	0	CG	0	0	NA	17.78	0.03
22/02/2011	Feb-11	0	CG	0	0	NA	17.78	0.03
22/02/2011	Feb-11	0	CG	0	0	NA	17.78	0.03
22/02/2011	Feb-11	0	CG	0	0	NA	17.78	0.03
22/02/2011	Feb-11	0	CG	1	6.78552	NA	17.78	0.03
22/02/2011	Feb-11	0	CG	0	0	NA	17.78	0.03
22/02/2011	Feb-11	0	CG	0	0	NA	17.78	0.03
22/02/2011	Feb-11	0	CG	0	0	NA	17.78	0.03
22/02/2011	Feb-11	0	CG	0	0	NA	17.78	0.03
22/02/2011	Feb-11	0	CG	0	0	NA	17.78	0.03
22/02/2011	Feb-11	0	CG	0	0	NA	17.78	0.03
22/02/2011	Feb-11	0	CG	0	0	NA	17.78	0.03
22/02/2011	Feb-11	0	CG	0	0	NA	17.78	0.03
22/02/2011	Feb-11	0	CG	0	0	NA	17.78	0.03
22/02/2011	Feb-11	0	CG	0	0	NA	17.78	0.03
22/02/2011	Feb-11	0	CG	0	0	NA	17.78	0.03
22/02/2011	Feb-11	0	CG	0	0	NA	17.78	0.03
22/02/2011	Feb-11	0	CG	0	0	NA	17.78	0.03
22/02/2011	Feb-11	0	CG	1	23.5446	NA	17.78	0.03
22/02/2011	Feb-11	0	CG	0	0	NA	17.78	0.03
22/02/2011	Feb-11	0	CG	0	0	NA	17.78	0.03
22/02/2011	Feb-11	0	CG	0	0	NA	17.78	0.03
22/02/2011	Feb-11	0	CG	0	0	NA	17.78	0.03
22/02/2011	Feb-11	0	CG	0	0	NA	17.78	0.03
22/02/2011	Feb-11	0	CG	0	0	NA	17.78	0.03
22/02/2011	Feb-11	0	CG	0	0	NA	17.78	0.03
22/02/2011	Feb-11	0	CG	0	0	NA	17.78	0.03
22/02/2011	Feb-11	0	CG	0	0	NA	17.78	0.03
22/02/2011	Feb-11	0	CG	0	0	NA	17.78	0.03
22/02/2011	Feb-11	0	CG	0	0	NA	17.78	0.03
22/02/2011	Feb-11	0	CG	0	0	NA	17.78	0.03
22/02/2011	Feb-11	0	CG	0	0	NA	17.78	0.03
22/02/2011	Feb-11	0	CG	0	0	NA	17.78	0.03
22/02/2011	Feb-11	0	CG	0	0	NA	17.78	0.03
22/02/2011	Feb-11	0	CG	0	0	NA	17.78	0.03
22/02/2011	Feb-11	0	CG	0	0	NA	17.78	0.03
22/02/2011	Feb-11	0	CG	0	0	NA	17.78	0.03
22/02/2011	Feb-11	0	CG	0	0	NA	17.78	0.03
22/02/2011	Feb-11	0	CG	1	1.644	NA	17.78	0.03
22/02/2011	Feb-11	0	CG	1	1.7854072	NA	17.78	0.03
22/02/2011	Feb-11	0	CG	0	0	NA	17.78	0.03
22/02/2011	Feb-11	0	CG	0	0	NA	17.78	0.03
22/02/2011	Feb-11	0	CG	0	0	NA	17.78	0.03
22/02/2011	Feb-11	0	CG	1	1.705464	NA	17.78	0.03
22/02/2011	Feb-11	0	CG	0	0	NA	17.78	0.03
22/02/2011	Feb-11	0	CG	0	0	NA	17.78	0.03
22/02/2011	Feb-11	0	CG	0	0	NA	17.78	0.03
22/02/2011	Feb-11	0	CG	0	0	NA	17.78	0.03
22/02/2011	Feb-11	0	CG	0	0	NA	17.78	0.03
22/02/2011	Feb-11	0	CG	0	0	NA	17.78	0.03
22/02/2011	Feb-11	0	CG	0	0	NA	17.78	0.03
22/02/2011	Feb-11	0	CG	1	4.485936	NA	17.78	0.03
22/02/2011	Feb-11	0	CG	0	0	NA	17.78	0.03
22/02/2011	Feb-11	0	CG	0	0	NA	17.78	0.03
22/02/2011	Feb-11	0	CG	1	1.2525508	NA	17.78	0.03
22/02/2011	Feb-11	0	CG	0	0	NA	17.78	0.03
22/02/2011	Feb-11	0	CG	0	0	NA	17.78	0.03
22/02/2011	Feb-11	0	CG	0	0	NA	17.78	0.03
22/02/2011	Feb-11	0	CG	1	5.52378	NA	17.78	0.03
22/02/2011	Feb-11	0	CG	0	0	NA	17.78	0.03
22/02/2011	Feb-11	0	CG	0	0	NA	17.78	0.03
22/02/2011	Feb-11	0	CG	0	0	NA	17.78	0.03
22/02/2011	Feb-11	0	CG	0	0	NA	17.78	0.03
22/02/2011	Feb-11	0	CG	0	0	NA	17.78	0.03
22/02/2011	Feb-11	0	CG	0	0	NA	17.78	0.03
22/02/2011	Feb-11	0	CG	0	0	NA	17.78	0.03
22/02/2011	Feb-11	0	CG	0	0	NA	17.78	0.03
22/02/2011	Feb-11	0	CG	1	691.6392	NA	17.78	0.03
22/02/2011	Feb-11	0	CG	0	0	NA	17.78	0.03
22/02/2011	Feb-11	0	CG	0	0	NA	17.78	0.03
22/02/2011	Feb-11	0	CG	0	0	NA	17.78	0.03
22/02/2011	Feb-11	0	CG	1	1.440634	NA	17.78	0.03
22/02/2011	Feb-11	0	CG	0	0	NA	17.78	0.03
22/02/2011	Feb-11	0	CG	1	26.93736	NA	17.78	0.03
22/02/2011	Feb-11	0	CG	0	0	NA	17.78	0.03
22/02/2011	Feb-11	0	CG	0	0	NA	17.78	0.03
22/02/2011	Feb-11	0	CG	1	4.824864	NA	17.78	0.03
22/02/2011	Feb-11	0	CG	1	1.1925172	NA	17.78	0.03
22/02/2011	Feb-11	0	CG	1	105.46548	NA	17.78	0.03
22/02/2011	Feb-11	0	CG	0	0	NA	17.78	0.03
22/02/2011	Feb-11	0	CG	0	0	NA	17.78	0.03
22/02/2011	Feb-11	0	CG	0	0	NA	17.78	0.03
22/02/2011	Feb-11	0	CG	0	0	NA	17.78	0.03
22/02/2011	Feb-11	0	CG	0	0	NA	17.78	0.03
22/02/2011	Feb-11	0	CG	0	0	NA	17.78	0.03
22/02/2011	Feb-11	0	CG	0	0	NA	17.78	0.03
22/02/2011	Feb-11	0	CG	0	0	NA	17.78	0.03
22/02/2011	Feb-11	0	CG	0	0	NA	17.78	0.03
22/02/2011	Feb-11	0	CG	0	0	NA	17.78	0.03
22/02/2011	Feb-11	0	CG	0	0	NA	17.78	0.03
22/02/2011	Feb-11	0	CG	0	0	NA	17.78	0.03
22/02/2011	Feb-11	0	CG	0	0	NA	17.78	0.03
05/04/2011	Apr-11	2	CG	0	0	22.99794792	152.654	0.2
05/04/2011	Apr-11	2	CG	0	0	22.99794792	152.654	0.2
05/04/2011	Apr-11	2	CG	0	0	22.99794792	152.654	0.2
05/04/2011	Apr-11	2	CG	0	0	22.99794792	152.654	0.2
05/04/2011	Apr-11	2	CG	0	0	22.99794792	152.654	0.2
05/04/2011	Apr-11	2	CG	0	0	22.99794792	152.654	0.2
05/04/2011	Apr-11	2	CG	0	0	22.99794792	152.654	0.2
05/04/2011	Apr-11	2	CG	1	14.72928	22.99794792	152.654	0.2
05/04/2011	Apr-11	2	CG	0	0	22.99794792	152.654	0.2
05/04/2011	Apr-11	2	CG	0	0	22.99794792	152.654	0.2
05/04/2011	Apr-11	2	CG	0	0	22.99794792	152.654	0.2
05/04/2011	Apr-11	2	CG	0	0	22.99794792	152.654	0.2
05/04/2011	Apr-11	2	CG	0	0	22.99794792	152.654	0.2
05/04/2011	Apr-11	2	CG	1	67.06524	22.99794792	152.654	0.2
05/04/2011	Apr-11	2	CG	0	0	22.99794792	152.654	0.2
05/04/2011	Apr-11	2	CG	0	0	22.99794792	152.654	0.2
05/04/2011	Apr-11	2	CG	0	0	22.99794792	152.654	0.2
05/04/2011	Apr-11	2	CG	0	0	22.99794792	152.654	0.2
05/04/2011	Apr-11	2	CG	1	48.20568	22.99794792	152.654	0.2
05/04/2011	Apr-11	2	CG	0	0	22.99794792	152.654	0.2
05/04/2011	Apr-11	2	CG	1	76.25532	22.99794792	152.654	0.2
05/04/2011	Apr-11	2	CG	1	80.0376	22.99794792	152.654	0.2
05/04/2011	Apr-11	2	CG	0	0	22.99794792	152.654	0.2
05/04/2011	Apr-11	2	CG	0	0	22.99794792	152.654	0.2
05/04/2011	Apr-11	2	CG	1	22.46856	22.99794792	152.654	0.2
05/04/2011	Apr-11	2	CG	0	0	22.99794792	152.654	0.2
05/04/2011	Apr-11	2	CG	0	0	22.99794792	152.654	0.2
05/04/2011	Apr-11	2	CG	0	0	22.99794792	152.654	0.2
05/04/2011	Apr-11	2	CG	0	0	22.99794792	152.654	0.2
05/04/2011	Apr-11	2	CG	0	0	22.99794792	152.654	0.2
05/04/2011	Apr-11	2	CG	0	0	22.99794792	152.654	0.2
05/04/2011	Apr-11	2	CG	0	0	22.99794792	152.654	0.2
05/04/2011	Apr-11	2	CG	0	0	22.99794792	152.654	0.2
05/04/2011	Apr-11	2	CG	1	2.316	22.99794792	152.654	0.2
05/04/2011	Apr-11	2	CG	0	0	22.99794792	152.654	0.2
05/04/2011	Apr-11	2	CG	0	0	22.99794792	152.654	0.2
05/04/2011	Apr-11	2	CG	0	0	22.99794792	152.654	0.2
05/04/2011	Apr-11	2	CG	0	0	22.99794792	152.654	0.2
05/04/2011	Apr-11	2	CG	0	0	22.99794792	152.654	0.2
05/04/2011	Apr-11	2	CG	0	0	22.99794792	152.654	0.2
05/04/2011	Apr-11	2	CG	0	0	22.99794792	152.654	0.2
05/04/2011	Apr-11	2	CG	0	0	22.99794792	152.654	0.2
05/04/2011	Apr-11	2	CG	0	0	22.99794792	152.654	0.2
05/04/2011	Apr-11	2	CG	0	0	22.99794792	152.654	0.2
05/04/2011	Apr-11	2	CG	0	0	22.99794792	152.654	0.2
05/04/2011	Apr-11	2	CG	0	0	22.99794792	152.654	0.2
05/04/2011	Apr-11	2	CG	0	0	22.99794792	152.654	0.2
05/04/2011	Apr-11	2	CG	0	0	22.99794792	152.654	0.2
05/04/2011	Apr-11	2	CG	0	0	22.99794792	152.654	0.2
05/04/2011	Apr-11	2	CG	0	0	22.99794792	152.654	0.2
05/04/2011	Apr-11	2	CG	0	0	22.99794792	152.654	0.2
05/04/2011	Apr-11	2	CG	0	0	22.99794792	152.654	0.2
05/04/2011	Apr-11	2	CG	0	0	22.99794792	152.654	0.2
05/04/2011	Apr-11	2	CG	0	0	22.99794792	152.654	0.2
05/04/2011	Apr-11	2	CG	0	0	22.99794792	152.654	0.2
05/04/2011	Apr-11	2	CG	1	31.24908	22.99794792	152.654	0.2
05/04/2011	Apr-11	2	CG	1	84.1182	22.99794792	152.654	0.2
05/04/2011	Apr-11	2	CG	0	0	22.99794792	152.654	0.2
05/04/2011	Apr-11	2	CG	0	0	22.99794792	152.654	0.2
05/04/2011	Apr-11	2	CG	1	28.92636	22.99794792	152.654	0.2
05/04/2011	Apr-11	2	CG	0	0	22.99794792	152.654	0.2
28/06/2011	Jun-11	4	CG	0	0	26.16958414	30.734	0.04
28/06/2011	Jun-11	4	CG	0	0	26.16958414	30.734	0.04
28/06/2011	Jun-11	4	CG	0	0	26.16958414	30.734	0.04
28/06/2011	Jun-11	4	CG	0	0	26.16958414	30.734	0.04
28/06/2011	Jun-11	4	CG	0	0	26.16958414	30.734	0.04
28/06/2011	Jun-11	4	CG	0	0	26.16958414	30.734	0.04
28/06/2011	Jun-11	4	CG	0	0	26.16958414	30.734	0.04
28/06/2011	Jun-11	4	CG	0	0	26.16958414	30.734	0.04
28/06/2011	Jun-11	4	CG	0	0	26.16958414	30.734	0.04
28/06/2011	Jun-11	4	CG	0	0	26.16958414	30.734	0.04
28/06/2011	Jun-11	4	CG	0	0	26.16958414	30.734	0.04
28/06/2011	Jun-11	4	CG	0	0	26.16958414	30.734	0.04
28/06/2011	Jun-11	4	CG	0	0	26.16958414	30.734	0.04
28/06/2011	Jun-11	4	CG	0	0	26.16958414	30.734	0.04
28/06/2011	Jun-11	4	CG	0	0	26.16958414	30.734	0.04
28/06/2011	Jun-11	4	CG	1	4.754664	26.16958414	30.734	0.04
28/06/2011	Jun-11	4	CG	0	0	26.16958414	30.734	0.04
28/06/2011	Jun-11	4	CG	0	0	26.16958414	30.734	0.04
28/06/2011	Jun-11	4	CG	0	0	26.16958414	30.734	0.04
28/06/2011	Jun-11	4	CG	0	0	26.16958414	30.734	0.04
28/06/2011	Jun-11	4	CG	0	0	26.16958414	30.734	0.04
28/06/2011	Jun-11	4	CG	0	0	26.16958414	30.734	0.04
28/06/2011	Jun-11	4	CG	0	0	26.16958414	30.734	0.04
28/06/2011	Jun-11	4	CG	0	0	26.16958414	30.734	0.04
28/06/2011	Jun-11	4	CG	0	0	26.16958414	30.734	0.04
28/06/2011	Jun-11	4	CG	0	0	26.16958414	30.734	0.04
28/06/2011	Jun-11	4	CG	0	0	26.16958414	30.734	0.04
28/06/2011	Jun-11	4	CG	0	0	26.16958414	30.734	0.04
28/06/2011	Jun-11	4	CG	0	0	26.16958414	30.734	0.04
28/06/2011	Jun-11	4	CG	0	0	26.16958414	30.734	0.04
28/06/2011	Jun-11	4	CG	1	156.3408	26.16958414	30.734	0.04
28/06/2011	Jun-11	4	CG	0	0	26.16958414	30.734	0.04
28/06/2011	Jun-11	4	CG	0	0	26.16958414	30.734	0.04
28/06/2011	Jun-11	4	CG	0	0	26.16958414	30.734	0.04
28/06/2011	Jun-11	4	CG	0	0	26.16958414	30.734	0.04
28/06/2011	Jun-11	4	CG	0	0	26.16958414	30.734	0.04
28/06/2011	Jun-11	4	CG	0	0	26.16958414	30.734	0.04
28/06/2011	Jun-11	4	CG	0	0	26.16958414	30.734	0.04
28/06/2011	Jun-11	4	CG	0	0	26.16958414	30.734	0.04
28/06/2011	Jun-11	4	CG	0	0	26.16958414	30.734	0.04
28/06/2011	Jun-11	4	CG	0	0	26.16958414	30.734	0.04
28/06/2011	Jun-11	4	CG	0	0	26.16958414	30.734	0.04
28/06/2011	Jun-11	4	CG	0	0	26.16958414	30.734	0.04
28/06/2011	Jun-11	4	CG	0	0	26.16958414	30.734	0.04
28/06/2011	Jun-11	4	CG	0	0	26.16958414	30.734	0.04
28/06/2011	Jun-11	4	CG	0	0	26.16958414	30.734	0.04
28/06/2011	Jun-11	4	CG	0	0	26.16958414	30.734	0.04
28/06/2011	Jun-11	4	CG	0	0	26.16958414	30.734	0.04
28/06/2011	Jun-11	4	CG	0	0	26.16958414	30.734	0.04
28/06/2011	Jun-11	4	CG	0	0	26.16958414	30.734	0.04
28/06/2011	Jun-11	4	CG	0	0	26.16958414	30.734	0.04
28/06/2011	Jun-11	4	CG	0	0	26.16958414	30.734	0.04
28/06/2011	Jun-11	4	CG	0	0	26.16958414	30.734	0.04
28/06/2011	Jun-11	4	CG	0	0	26.16958414	30.734	0.04
28/06/2011	Jun-11	4	CG	0	0	26.16958414	30.734	0.04
28/06/2011	Jun-11	4	CG	0	0	26.16958414	30.734	0.04
28/06/2011	Jun-11	4	CG	0	0	26.16958414	30.734	0.04
28/06/2011	Jun-11	4	CG	0	0	26.16958414	30.734	0.04
28/06/2011	Jun-11	4	CG	0	0	26.16958414	30.734	0.04
28/06/2011	Jun-11	4	CG	0	0	26.16958414	30.734	0.04
18/08/2011	Aug-11	6	CG	0	0	25.10083704	340.614	0.43
18/08/2011	Aug-11	6	CG	0	0	25.10083704	340.614	0.43
18/08/2011	Aug-11	6	CG	0	0	25.10083704	340.614	0.43
18/08/2011	Aug-11	6	CG	0	0	25.10083704	340.614	0.43
18/08/2011	Aug-11	6	CG	0	0	25.10083704	340.614	0.43
18/08/2011	Aug-11	6	CG	0	0	25.10083704	340.614	0.43
18/08/2011	Aug-11	6	CG	0	0	25.10083704	340.614	0.43
18/08/2011	Aug-11	6	CG	0	0	25.10083704	340.614	0.43
18/08/2011	Aug-11	6	CG	0	0	25.10083704	340.614	0.43
18/08/2011	Aug-11	6	CG	0	0	25.10083704	340.614	0.43
18/08/2011	Aug-11	6	CG	0	0	25.10083704	340.614	0.43
18/08/2011	Aug-11	6	CG	0	0	25.10083704	340.614	0.43
18/08/2011	Aug-11	6	CG	0	0	25.10083704	340.614	0.43
18/08/2011	Aug-11	6	CG	0	0	25.10083704	340.614	0.43
18/08/2011	Aug-11	6	CG	0	0	25.10083704	340.614	0.43
18/08/2011	Aug-11	6	CG	0	0	25.10083704	340.614	0.43
18/08/2011	Aug-11	6	CG	0	0	25.10083704	340.614	0.43
18/08/2011	Aug-11	6	CG	0	0	25.10083704	340.614	0.43
18/08/2011	Aug-11	6	CG	0	0	25.10083704	340.614	0.43
18/08/2011	Aug-11	6	CG	1	514.776	25.10083704	340.614	0.43
18/08/2011	Aug-11	6	CG	0	0	25.10083704	340.614	0.43
18/08/2011	Aug-11	6	CG	0	0	25.10083704	340.614	0.43
18/08/2011	Aug-11	6	CG	0	0	25.10083704	340.614	0.43
18/08/2011	Aug-11	6	CG	0	0	25.10083704	340.614	0.43
18/08/2011	Aug-11	6	CG	0	0	25.10083704	340.614	0.43
18/08/2011	Aug-11	6	CG	0	0	25.10083704	340.614	0.43
18/08/2011	Aug-11	6	CG	0	0	25.10083704	340.614	0.43
18/08/2011	Aug-11	6	CG	0	0	25.10083704	340.614	0.43
18/08/2011	Aug-11	6	CG	0	0	25.10083704	340.614	0.43
18/08/2011	Aug-11	6	CG	0	0	25.10083704	340.614	0.43
19/09/2011	Sep-11	7	CG	1	261.1956	25.47426811	248.158	0.33
19/09/2011	Sep-11	7	CG	1	4.35756	25.47426811	248.158	0.33
19/09/2011	Sep-11	7	CG	0	0	25.47426811	248.158	0.33
19/09/2011	Sep-11	7	CG	0	0	25.47426811	248.158	0.33
19/09/2011	Sep-11	7	CG	0	0	25.47426811	248.158	0.33
19/09/2011	Sep-11	7	CG	0	0	25.47426811	248.158	0.33
19/09/2011	Sep-11	7	CG	1	108.10344	25.47426811	248.158	0.33
19/09/2011	Sep-11	7	CG	1	2.110824	25.47426811	248.158	0.33
19/09/2011	Sep-11	7	CG	0	0	25.47426811	248.158	0.33
19/09/2011	Sep-11	7	CG	0	0	25.47426811	248.158	0.33
19/09/2011	Sep-11	7	CG	0	0	25.47426811	248.158	0.33
19/09/2011	Sep-11	7	CG	0	0	25.47426811	248.158	0.33
19/09/2011	Sep-11	7	CG	0	0	25.47426811	248.158	0.33
19/09/2011	Sep-11	7	CG	0	0	25.47426811	248.158	0.33
19/09/2011	Sep-11	7	CG	0	0	25.47426811	248.158	0.33
19/09/2011	Sep-11	7	CG	0	0	25.47426811	248.158	0.33
19/09/2011	Sep-11	7	CG	0	0	25.47426811	248.158	0.33
19/09/2011	Sep-11	7	CG	0	0	25.47426811	248.158	0.33
19/09/2011	Sep-11	7	CG	1	2.104572	25.47426811	248.158	0.33
19/09/2011	Sep-11	7	CG	0	0	25.47426811	248.158	0.33
19/09/2011	Sep-11	7	CG	0	0	25.47426811	248.158	0.33
19/09/2011	Sep-11	7	CG	0	0	25.47426811	248.158	0.33
19/09/2011	Sep-11	7	CG	1	2.292	25.47426811	248.158	0.33
19/09/2011	Sep-11	7	CG	0	0	25.47426811	248.158	0.33
19/09/2011	Sep-11	7	CG	0	0	25.47426811	248.158	0.33
19/09/2011	Sep-11	7	CG	0	0	25.47426811	248.158	0.33
19/09/2011	Sep-11	7	CG	0	0	25.47426811	248.158	0.33
19/09/2011	Sep-11	7	CG	0	0	25.47426811	248.158	0.33
19/09/2011	Sep-11	7	CG	0	0	25.47426811	248.158	0.33
19/09/2011	Sep-11	7	CG	0	0	25.47426811	248.158	0.33
19/09/2011	Sep-11	7	CG	0	0	25.47426811	248.158	0.33
19/09/2011	Sep-11	7	CG	0	0	25.47426811	248.158	0.33
19/09/2011	Sep-11	7	CG	0	0	25.47426811	248.158	0.33
19/09/2011	Sep-11	7	CG	0	0	25.47426811	248.158	0.33
19/09/2011	Sep-11	7	CG	1	1.342	25.47426811	248.158	0.33
19/09/2011	Sep-11	7	CG	0	0	25.47426811	248.158	0.33
19/09/2011	Sep-11	7	CG	0	0	25.47426811	248.158	0.33
19/09/2011	Sep-11	7	CG	0	0	25.47426811	248.158	0.33
19/09/2011	Sep-11	7	CG	0	0	25.47426811	248.158	0.33
19/09/2011	Sep-11	7	CG	0	0	25.47426811	248.158	0.33
19/09/2011	Sep-11	7	CG	0	0	25.47426811	248.158	0.33
19/09/2011	Sep-11	7	CG	0	0	25.47426811	248.158	0.33
19/09/2011	Sep-11	7	CG	0	0	25.47426811	248.158	0.33
19/09/2011	Sep-11	7	CG	0	0	25.47426811	248.158	0.33
19/09/2011	Sep-11	7	CG	0	0	25.47426811	248.158	0.33
19/09/2011	Sep-11	7	CG	0	0	25.47426811	248.158	0.33
19/09/2011	Sep-11	7	CG	0	0	25.47426811	248.158	0.33
19/09/2011	Sep-11	7	CG	0	0	25.47426811	248.158	0.33
19/09/2011	Sep-11	7	CG	0	0	25.47426811	248.158	0.33
19/09/2011	Sep-11	7	CG	0	0	25.47426811	248.158	0.33
19/09/2011	Sep-11	7	CG	0	0	25.47426811	248.158	0.33
19/09/2011	Sep-11	7	CG	0	0	25.47426811	248.158	0.33
19/09/2011	Sep-11	7	CG	0	0	25.47426811	248.158	0.33
19/09/2011	Sep-11	7	CG	0	0	25.47426811	248.158	0.33
19/09/2011	Sep-11	7	CG	0	0	25.47426811	248.158	0.33
19/09/2011	Sep-11	7	CG	0	0	25.47426811	248.158	0.33
19/09/2011	Sep-11	7	CG	1	4.90938	25.47426811	248.158	0.33
19/09/2011	Sep-11	7	CG	0	0	25.47426811	248.158	0.33
19/09/2011	Sep-11	7	CG	0	0	25.47426811	248.158	0.33
19/09/2011	Sep-11	7	CG	0	0	25.47426811	248.158	0.33
19/09/2011	Sep-11	7	CG	0	0	25.47426811	248.158	0.33
19/09/2011	Sep-11	7	CG	0	0	25.47426811	248.158	0.33
19/09/2011	Sep-11	7	CG	0	0	25.47426811	248.158	0.33
19/09/2011	Sep-11	7	CG	0	0	25.47426811	248.158	0.33
19/09/2011	Sep-11	7	CG	0	0	25.47426811	248.158	0.33
19/09/2011	Sep-11	7	CG	0	0	25.47426811	248.158	0.33
19/09/2011	Sep-11	7	CG	0	0	25.47426811	248.158	0.33
19/09/2011	Sep-11	7	CG	0	0	25.47426811	248.158	0.33
19/09/2011	Sep-11	7	CG	0	0	25.47426811	248.158	0.33
19/09/2011	Sep-11	7	CG	0	0	25.47426811	248.158	0.33
19/09/2011	Sep-11	7	CG	0	0	25.47426811	248.158	0.33
19/09/2011	Sep-11	7	CG	1	7.9446	25.47426811	248.158	0.33
19/09/2011	Sep-11	7	CG	0	0	25.47426811	248.158	0.33
19/09/2011	Sep-11	7	CG	0	0	25.47426811	248.158	0.33
19/09/2011	Sep-11	7	CG	0	0	25.47426811	248.158	0.33
19/09/2011	Sep-11	7	CG	0	0	25.47426811	248.158	0.33
19/09/2011	Sep-11	7	CG	0	0	25.47426811	248.158	0.33
19/09/2011	Sep-11	7	CG	0	0	25.47426811	248.158	0.33
19/09/2011	Sep-11	7	CG	0	0	25.47426811	248.158	0.33
19/09/2011	Sep-11	7	CG	0	0	25.47426811	248.158	0.33
28/10/2011	Oct-11	8	CG	0	0	25.63932506	124.46	0.16
28/10/2011	Oct-11	8	CG	0	0	25.63932506	124.46	0.16
28/10/2011	Oct-11	8	CG	0	0	25.63932506	124.46	0.16
28/10/2011	Oct-11	8	CG	0	0	25.63932506	124.46	0.16
28/10/2011	Oct-11	8	CG	0	0	25.63932506	124.46	0.16
28/10/2011	Oct-11	8	CG	0	0	25.63932506	124.46	0.16
28/10/2011	Oct-11	8	CG	1	744.564	25.63932506	124.46	0.16
28/10/2011	Oct-11	8	CG	0	0	25.63932506	124.46	0.16
28/10/2011	Oct-11	8	CG	1	422.7276	25.63932506	124.46	0.16
28/10/2011	Oct-11	8	CG	0	0	25.63932506	124.46	0.16
28/10/2011	Oct-11	8	CG	0	0	25.63932506	124.46	0.16
28/10/2011	Oct-11	8	CG	0	0	25.63932506	124.46	0.16
28/10/2011	Oct-11	8	CG	0	0	25.63932506	124.46	0.16
28/10/2011	Oct-11	8	CG	0	0	25.63932506	124.46	0.16
28/10/2011	Oct-11	8	CG	0	0	25.63932506	124.46	0.16
28/10/2011	Oct-11	8	CG	0	0	25.63932506	124.46	0.16
28/10/2011	Oct-11	8	CG	0	0	25.63932506	124.46	0.16
28/10/2011	Oct-11	8	CG	0	0	25.63932506	124.46	0.16
28/10/2011	Oct-11	8	CG	0	0	25.63932506	124.46	0.16
28/10/2011	Oct-11	8	CG	0	0	25.63932506	124.46	0.16
28/10/2011	Oct-11	8	CG	0	0	25.63932506	124.46	0.16
28/10/2011	Oct-11	8	CG	0	0	25.63932506	124.46	0.16
28/10/2011	Oct-11	8	CG	0	0	25.63932506	124.46	0.16
28/10/2011	Oct-11	8	CG	0	0	25.63932506	124.46	0.16
28/10/2011	Oct-11	8	CG	0	0	25.63932506	124.46	0.16
28/10/2011	Oct-11	8	CG	0	0	25.63932506	124.46	0.16
28/10/2011	Oct-11	8	CG	0	0	25.63932506	124.46	0.16
28/10/2011	Oct-11	8	CG	0	0	25.63932506	124.46	0.16
28/10/2011	Oct-11	8	CG	0	0	25.63932506	124.46	0.16
28/10/2011	Oct-11	8	CG	0	0	25.63932506	124.46	0.16
28/10/2011	Oct-11	8	CG	0	0	25.63932506	124.46	0.16
28/10/2011	Oct-11	8	CG	0	0	25.63932506	124.46	0.16
28/10/2011	Oct-11	8	CG	0	0	25.63932506	124.46	0.16
28/10/2011	Oct-11	8	CG	0	0	25.63932506	124.46	0.16
28/10/2011	Oct-11	8	CG	0	0	25.63932506	124.46	0.16
28/10/2011	Oct-11	8	CG	0	0	25.63932506	124.46	0.16
28/10/2011	Oct-11	8	CG	0	0	25.63932506	124.46	0.16
28/10/2011	Oct-11	8	CG	0	0	25.63932506	124.46	0.16
28/10/2011	Oct-11	8	CG	0	0	25.63932506	124.46	0.16
28/10/2011	Oct-11	8	CG	0	0	25.63932506	124.46	0.16
28/10/2011	Oct-11	8	CG	0	0	25.63932506	124.46	0.16
28/10/2011	Oct-11	8	CG	0	0	25.63932506	124.46	0.16
28/10/2011	Oct-11	8	CG	0	0	25.63932506	124.46	0.16
28/10/2011	Oct-11	8	CG	0	0	25.63932506	124.46	0.16
28/10/2011	Oct-11	8	CG	1	1.7047612	25.63932506	124.46	0.16
28/10/2011	Oct-11	8	CG	0	0	25.63932506	124.46	0.16
28/10/2011	Oct-11	8	CG	0	0	25.63932506	124.46	0.16
28/10/2011	Oct-11	8	CG	0	0	25.63932506	124.46	0.16
28/10/2011	Oct-11	8	CG	0	0	25.63932506	124.46	0.16
28/10/2011	Oct-11	8	CG	0	0	25.63932506	124.46	0.16
28/10/2011	Oct-11	8	CG	0	0	25.63932506	124.46	0.16
28/10/2011	Oct-11	8	CG	0	0	25.63932506	124.46	0.16
28/10/2011	Oct-11	8	CG	0	0	25.63932506	124.46	0.16
28/10/2011	Oct-11	8	CG	0	0	25.63932506	124.46	0.16
28/10/2011	Oct-11	8	CG	0	0	25.63932506	124.46	0.16
28/10/2011	Oct-11	8	CG	0	0	25.63932506	124.46	0.16
28/10/2011	Oct-11	8	CG	1	1722.64	25.63932506	124.46	0.16
28/10/2011	Oct-11	8	CG	0	0	25.63932506	124.46	0.16
28/10/2011	Oct-11	8	CG	0	0	25.63932506	124.46	0.16
28/12/2011	Dec-11	10	CG	0	0	23.38908125	228.854	0.29
28/12/2011	Dec-11	10	CG	0	0	23.38908125	228.854	0.29
28/12/2011	Dec-11	10	CG	0	0	23.38908125	228.854	0.29
28/12/2011	Dec-11	10	CG	0	0	23.38908125	228.854	0.29
28/12/2011	Dec-11	10	CG	0	0	23.38908125	228.854	0.29
28/12/2011	Dec-11	10	CG	0	0	23.38908125	228.854	0.29
28/12/2011	Dec-11	10	CG	0	0	23.38908125	228.854	0.29
28/12/2011	Dec-11	10	CG	0	0	23.38908125	228.854	0.29
28/12/2011	Dec-11	10	CG	1	75.6	23.38908125	228.854	0.29
28/12/2011	Dec-11	10	CG	1	336	23.38908125	228.854	0.29
28/12/2011	Dec-11	10	CG	1	80.4	23.38908125	228.854	0.29
28/12/2011	Dec-11	10	CG	0	0	23.38908125	228.854	0.29
28/12/2011	Dec-11	10	CG	0	0	23.38908125	228.854	0.29
28/12/2011	Dec-11	10	CG	1	101.573412	23.38908125	228.854	0.29
28/12/2011	Dec-11	10	CG	0	0	23.38908125	228.854	0.29
28/12/2011	Dec-11	10	CG	0	0	23.38908125	228.854	0.29
28/12/2011	Dec-11	10	CG	0	0	23.38908125	228.854	0.29
28/12/2011	Dec-11	10	CG	0	0	23.38908125	228.854	0.29
28/12/2011	Dec-11	10	CG	0	0	23.38908125	228.854	0.29
28/12/2011	Dec-11	10	CG	0	0	23.38908125	228.854	0.29
28/12/2011	Dec-11	10	CG	0	0	23.38908125	228.854	0.29
28/12/2011	Dec-11	10	CG	0	0	23.38908125	228.854	0.29
28/12/2011	Dec-11	10	CG	0	0	23.38908125	228.854	0.29
28/12/2011	Dec-11	10	CG	0	0	23.38908125	228.854	0.29
28/12/2011	Dec-11	10	CG	0	0	23.38908125	228.854	0.29
28/12/2011	Dec-11	10	CG	0	0	23.38908125	228.854	0.29
28/12/2011	Dec-11	10	CG	0	0	23.38908125	228.854	0.29
28/12/2011	Dec-11	10	CG	1	5.3604	23.38908125	228.854	0.29
28/12/2011	Dec-11	10	CG	0	0	23.38908125	228.854	0.29
28/12/2011	Dec-11	10	CG	0	0	23.38908125	228.854	0.29
28/12/2011	Dec-11	10	CG	1	25787.28	23.38908125	228.854	0.29
28/12/2011	Dec-11	10	CG	0	0	23.38908125	228.854	0.29
28/12/2011	Dec-11	10	CG	1	18588.6	23.38908125	228.854	0.29
28/12/2011	Dec-11	10	CG	1	1289.892	23.38908125	228.854	0.29
28/12/2011	Dec-11	10	CG	0	0	23.38908125	228.854	0.29
28/12/2011	Dec-11	10	CG	1	1.476	23.38908125	228.854	0.29
28/12/2011	Dec-11	10	CG	1	2.76	23.38908125	228.854	0.29
28/12/2011	Dec-11	10	CG	0	0	23.38908125	228.854	0.29
28/12/2011	Dec-11	10	CG	1	29.0184	23.38908125	228.854	0.29
28/12/2011	Dec-11	10	CG	0	0	23.38908125	228.854	0.29
28/12/2011	Dec-11	10	CG	1	4531.512	23.38908125	228.854	0.29
28/12/2011	Dec-11	10	CG	1	16.63812	23.38908125	228.854	0.29
28/12/2011	Dec-11	10	CG	0	0	23.38908125	228.854	0.29
28/12/2011	Dec-11	10	CG	0	0	23.38908125	228.854	0.29
28/12/2011	Dec-11	10	CG	0	0	23.38908125	228.854	0.29
28/12/2011	Dec-11	10	CG	0	0	23.38908125	228.854	0.29
28/12/2011	Dec-11	10	CG	1	13.95432	23.38908125	228.854	0.29
28/12/2011	Dec-11	10	CG	0	0	23.38908125	228.854	0.29
28/12/2011	Dec-11	10	CG	1	214.7988	23.38908125	228.854	0.29
28/12/2011	Dec-11	10	CG	0	0	23.38908125	228.854	0.29
28/12/2011	Dec-11	10	CG	1	88.75176	23.38908125	228.854	0.29
28/12/2011	Dec-11	10	CG	1	4.20036	23.38908125	228.854	0.29
28/12/2011	Dec-11	10	CG	1	232790.4	23.38908125	228.854	0.29
28/12/2011	Dec-11	10	CG	1	5020.848	23.38908125	228.854	0.29
28/12/2011	Dec-11	10	CG	0	0	23.38908125	228.854	0.29
28/12/2011	Dec-11	10	CG	0	0	23.38908125	228.854	0.29
28/12/2011	Dec-11	10	CG	0	0	23.38908125	228.854	0.29
28/12/2011	Dec-11	10	CG	1	178664.4	23.38908125	228.854	0.29
28/12/2011	Dec-11	10	CG	0	0	23.38908125	228.854	0.29
28/12/2011	Dec-11	10	CG	1	2419.2	23.38908125	228.854	0.29
31/01/2012	Jan-12	11	CG	0	0	22.53717028	58.42	0.07
31/01/2012	Jan-12	11	CG	1	1459.2	22.53717028	58.42	0.07
31/01/2012	Jan-12	11	CG	0	0	22.53717028	58.42	0.07
31/01/2012	Jan-12	11	CG	0	0	22.53717028	58.42	0.07
31/01/2012	Jan-12	11	CG	0	0	22.53717028	58.42	0.07
31/01/2012	Jan-12	11	CG	0	0	22.53717028	58.42	0.07
31/01/2012	Jan-12	11	CG	0	0	22.53717028	58.42	0.07
31/01/2012	Jan-12	11	CG	0	0	22.53717028	58.42	0.07
31/01/2012	Jan-12	11	CG	0	0	22.53717028	58.42	0.07
31/01/2012	Jan-12	11	CG	0	0	22.53717028	58.42	0.07
31/01/2012	Jan-12	11	CG	0	0	22.53717028	58.42	0.07
31/01/2012	Jan-12	11	CG	0	0	22.53717028	58.42	0.07
31/01/2012	Jan-12	11	CG	0	0	22.53717028	58.42	0.07
31/01/2012	Jan-12	11	CG	0	0	22.53717028	58.42	0.07
31/01/2012	Jan-12	11	CG	0	0	22.53717028	58.42	0.07
31/01/2012	Jan-12	11	CG	0	0	22.53717028	58.42	0.07
31/01/2012	Jan-12	11	CG	0	0	22.53717028	58.42	0.07
31/01/2012	Jan-12	11	CG	1	102644.4	22.53717028	58.42	0.07
31/01/2012	Jan-12	11	CG	1	16086	22.53717028	58.42	0.07
31/01/2012	Jan-12	11	CG	0	0	22.53717028	58.42	0.07
31/01/2012	Jan-12	11	CG	1	447812.4	22.53717028	58.42	0.07
31/01/2012	Jan-12	11	CG	0	0	22.53717028	58.42	0.07
31/01/2012	Jan-12	11	CG	0	0	22.53717028	58.42	0.07
31/01/2012	Jan-12	11	CG	0	0	22.53717028	58.42	0.07
31/01/2012	Jan-12	11	CG	0	0	22.53717028	58.42	0.07
31/01/2012	Jan-12	11	CG	0	0	22.53717028	58.42	0.07
31/01/2012	Jan-12	11	CG	0	0	22.53717028	58.42	0.07
31/01/2012	Jan-12	11	CG	0	0	22.53717028	58.42	0.07
31/01/2012	Jan-12	11	CG	0	0	22.53717028	58.42	0.07
31/01/2012	Jan-12	11	CG	0	0	22.53717028	58.42	0.07
31/01/2012	Jan-12	11	CG	1	469285.2	22.53717028	58.42	0.07
31/01/2012	Jan-12	11	CG	0	0	22.53717028	58.42	0.07
31/01/2012	Jan-12	11	CG	0	0	22.53717028	58.42	0.07
31/01/2012	Jan-12	11	CG	0	0	22.53717028	58.42	0.07
31/01/2012	Jan-12	11	CG	0	0	22.53717028	58.42	0.07
31/01/2012	Jan-12	11	CG	1	32226	22.53717028	58.42	0.07
31/01/2012	Jan-12	11	CG	0	0	22.53717028	58.42	0.07
31/01/2012	Jan-12	11	CG	0	0	22.53717028	58.42	0.07
31/01/2012	Jan-12	11	CG	0	0	22.53717028	58.42	0.07
31/01/2012	Jan-12	11	CG	1	1.224	22.53717028	58.42	0.07
31/01/2012	Jan-12	11	CG	0	0	22.53717028	58.42	0.07
31/01/2012	Jan-12	11	CG	0	0	22.53717028	58.42	0.07
31/01/2012	Jan-12	11	CG	0	0	22.53717028	58.42	0.07
31/01/2012	Jan-12	11	CG	0	0	22.53717028	58.42	0.07
31/01/2012	Jan-12	11	CG	0	0	22.53717028	58.42	0.07
31/01/2012	Jan-12	11	CG	0	0	22.53717028	58.42	0.07
31/01/2012	Jan-12	11	CG	0	0	22.53717028	58.42	0.07
31/01/2012	Jan-12	11	CG	0	0	22.53717028	58.42	0.07
31/01/2012	Jan-12	11	CG	0	0	22.53717028	58.42	0.07
31/01/2012	Jan-12	11	CG	0	0	22.53717028	58.42	0.07
31/01/2012	Jan-12	11	CG	0	0	22.53717028	58.42	0.07
31/01/2012	Jan-12	11	CG	1	75.6	22.53717028	58.42	0.07
31/01/2012	Jan-12	11	CG	0	0	22.53717028	58.42	0.07
31/01/2012	Jan-12	11	CG	0	0	22.53717028	58.42	0.07
31/01/2012	Jan-12	11	CG	0	0	22.53717028	58.42	0.07
31/01/2012	Jan-12	11	CG	0	0	22.53717028	58.42	0.07
31/01/2012	Jan-12	11	CG	1	664.8	22.53717028	58.42	0.07
31/01/2012	Jan-12	11	CG	0	0	22.53717028	58.42	0.07
31/01/2012	Jan-12	11	CG	0	0	22.53717028	58.42	0.07
31/01/2012	Jan-12	11	CG	0	0	22.53717028	58.42	0.07
31/01/2012	Jan-12	11	CG	1	36	22.53717028	58.42	0.07
31/01/2012	Jan-12	11	CG	0	0	22.53717028	58.42	0.07
31/01/2012	Jan-12	11	CG	0	0	22.53717028	58.42	0.07
31/01/2012	Jan-12	11	CG	0	0	22.53717028	58.42	0.07
31/01/2012	Jan-12	11	CG	0	0	22.53717028	58.42	0.07
31/01/2012	Jan-12	11	CG	1	145.92	22.53717028	58.42	0.07
31/01/2012	Jan-12	11	CG	0	0	22.53717028	58.42	0.07
31/01/2012	Jan-12	11	CG	0	0	22.53717028	58.42	0.07
31/01/2012	Jan-12	11	CG	0	0	22.53717028	58.42	0.07
31/01/2012	Jan-12	11	CG	0	0	22.53717028	58.42	0.07
31/01/2012	Jan-12	11	CG	0	0	22.53717028	58.42	0.07
31/01/2012	Jan-12	11	CG	0	0	22.53717028	58.42	0.07
31/01/2012	Jan-12	11	CG	0	0	22.53717028	58.42	0.07
31/01/2012	Jan-12	11	CG	0	0	22.53717028	58.42	0.07
31/01/2012	Jan-12	11	CG	0	0	22.53717028	58.42	0.07
31/01/2012	Jan-12	11	CG	0	0	22.53717028	58.42	0.07
31/01/2012	Jan-12	11	CG	0	0	22.53717028	58.42	0.07
31/01/2012	Jan-12	11	CG	0	0	22.53717028	58.42	0.07
31/01/2012	Jan-12	11	CG	0	0	22.53717028	58.42	0.07
31/01/2012	Jan-12	11	CG	0	0	22.53717028	58.42	0.07
31/01/2012	Jan-12	11	CG	0	0	22.53717028	58.42	0.07
31/01/2012	Jan-12	11	CG	1	10264.44	22.53717028	58.42	0.07
31/01/2012	Jan-12	11	CG	1	1608.6	22.53717028	58.42	0.07
31/01/2012	Jan-12	11	CG	0	0	22.53717028	58.42	0.07
31/01/2012	Jan-12	11	CG	1	44781.24	22.53717028	58.42	0.07
31/01/2012	Jan-12	11	CG	0	0	22.53717028	58.42	0.07
31/01/2012	Jan-12	11	CG	0	0	22.53717028	58.42	0.07
31/01/2012	Jan-12	11	CG	0	0	22.53717028	58.42	0.07
31/01/2012	Jan-12	11	CG	0	0	22.53717028	58.42	0.07
31/01/2012	Jan-12	11	CG	0	0	22.53717028	58.42	0.07
31/01/2012	Jan-12	11	CG	0	0	22.53717028	58.42	0.07
31/01/2012	Jan-12	11	CG	0	0	22.53717028	58.42	0.07
31/01/2012	Jan-12	11	CG	0	0	22.53717028	58.42	0.07
31/01/2012	Jan-12	11	CG	0	0	22.53717028	58.42	0.07
31/01/2012	Jan-12	11	CG	1	46928.52	22.53717028	58.42	0.07
31/01/2012	Jan-12	11	CG	0	0	22.53717028	58.42	0.07
31/01/2012	Jan-12	11	CG	0	0	22.53717028	58.42	0.07
31/01/2012	Jan-12	11	CG	0	0	22.53717028	58.42	0.07
31/01/2012	Jan-12	11	CG	0	0	22.53717028	58.42	0.07
31/01/2012	Jan-12	11	CG	1	3222.6	22.53717028	58.42	0.07
31/01/2012	Jan-12	11	CG	0	0	22.53717028	58.42	0.07
31/01/2012	Jan-12	11	CG	0	0	22.53717028	58.42	0.07
31/01/2012	Jan-12	11	CG	0	0	22.53717028	58.42	0.07
31/01/2012	Jan-12	11	CG	0	0	22.53717028	58.42	0.07
31/01/2012	Jan-12	11	CG	0	0	22.53717028	58.42	0.07
31/01/2012	Jan-12	11	CG	0	0	22.53717028	58.42	0.07
31/01/2012	Jan-12	11	CG	0	0	22.53717028	58.42	0.07
31/01/2012	Jan-12	11	CG	0	0	22.53717028	58.42	0.07
31/01/2012	Jan-12	11	CG	0	0	22.53717028	58.42	0.07
31/01/2012	Jan-12	11	CG	0	0	22.53717028	58.42	0.07
31/01/2012	Jan-12	11	CG	0	0	22.53717028	58.42	0.07
31/01/2012	Jan-12	11	CG	0	0	22.53717028	58.42	0.07
31/01/2012	Jan-12	11	CG	0	0	22.53717028	58.42	0.07
31/01/2012	Jan-12	11	CG	0	0	22.53717028	58.42	0.07
31/01/2012	Jan-12	11	CG	0	0	22.53717028	58.42	0.07
31/01/2012	Jan-12	11	CG	1	7.56	22.53717028	58.42	0.07
31/01/2012	Jan-12	11	CG	0	0	22.53717028	58.42	0.07
31/01/2012	Jan-12	11	CG	0	0	22.53717028	58.42	0.07
31/01/2012	Jan-12	11	CG	0	0	22.53717028	58.42	0.07
31/01/2012	Jan-12	11	CG	0	0	22.53717028	58.42	0.07
31/01/2012	Jan-12	11	CG	1	66.48	22.53717028	58.42	0.07
31/01/2012	Jan-12	11	CG	0	0	22.53717028	58.42	0.07
31/01/2012	Jan-12	11	CG	0	0	22.53717028	58.42	0.07
31/01/2012	Jan-12	11	CG	0	0	22.53717028	58.42	0.07
31/01/2012	Jan-12	11	CG	1	3.6	22.53717028	58.42	0.07
31/01/2012	Jan-12	11	CG	0	0	22.53717028	58.42	0.07
31/01/2012	Jan-12	11	CG	0	0	22.53717028	58.42	0.07
31/01/2012	Jan-12	11	CG	0	0	22.53717028	58.42	0.07
28/02/2012	Feb-12	12	CG	1	919.2336	23.58261831	55.118	0.07
28/02/2012	Feb-12	12	CG	0	0	23.58261831	55.118	0.07
28/02/2012	Feb-12	12	CG	0	0	23.58261831	55.118	0.07
28/02/2012	Feb-12	12	CG	0	0	23.58261831	55.118	0.07
28/02/2012	Feb-12	12	CG	0	0	23.58261831	55.118	0.07
28/02/2012	Feb-12	12	CG	0	0	23.58261831	55.118	0.07
28/02/2012	Feb-12	12	CG	0	0	23.58261831	55.118	0.07
28/02/2012	Feb-12	12	CG	1	182.886	23.58261831	55.118	0.07
28/02/2012	Feb-12	12	CG	1	28.70292	23.58261831	55.118	0.07
28/02/2012	Feb-12	12	CG	0	0	23.58261831	55.118	0.07
28/02/2012	Feb-12	12	CG	0	0	23.58261831	55.118	0.07
28/02/2012	Feb-12	12	CG	1	85.80756	23.58261831	55.118	0.07
28/02/2012	Feb-12	12	CG	0	0	23.58261831	55.118	0.07
28/02/2012	Feb-12	12	CG	0	0	23.58261831	55.118	0.07
28/02/2012	Feb-12	12	CG	0	0	23.58261831	55.118	0.07
28/02/2012	Feb-12	12	CG	1	1.12	23.58261831	55.118	0.07
28/02/2012	Feb-12	12	CG	0	0	23.58261831	55.118	0.07
28/02/2012	Feb-12	12	CG	0	0	23.58261831	55.118	0.07
28/02/2012	Feb-12	12	CG	0	0	23.58261831	55.118	0.07
28/02/2012	Feb-12	12	CG	0	0	23.58261831	55.118	0.07
28/02/2012	Feb-12	12	CG	0	0	23.58261831	55.118	0.07
28/02/2012	Feb-12	12	CG	0	0	23.58261831	55.118	0.07
28/02/2012	Feb-12	12	CG	0	0	23.58261831	55.118	0.07
28/02/2012	Feb-12	12	CG	0	0	23.58261831	55.118	0.07
28/02/2012	Feb-12	12	CG	0	0	23.58261831	55.118	0.07
28/02/2012	Feb-12	12	CG	0	0	23.58261831	55.118	0.07
28/02/2012	Feb-12	12	CG	0	0	23.58261831	55.118	0.07
28/02/2012	Feb-12	12	CG	0	0	23.58261831	55.118	0.07
28/02/2012	Feb-12	12	CG	0	0	23.58261831	55.118	0.07
28/02/2012	Feb-12	12	CG	0	0	23.58261831	55.118	0.07
28/02/2012	Feb-12	12	CG	1	387.108	23.58261831	55.118	0.07
28/02/2012	Feb-12	12	CG	1	69.17208	23.58261831	55.118	0.07
28/02/2012	Feb-12	12	CG	0	0	23.58261831	55.118	0.07
28/02/2012	Feb-12	12	CG	1	1.9945204	23.58261831	55.118	0.07
28/02/2012	Feb-12	12	CG	0	0	23.58261831	55.118	0.07
28/02/2012	Feb-12	12	CG	0	0	23.58261831	55.118	0.07
28/02/2012	Feb-12	12	CG	0	0	23.58261831	55.118	0.07
28/02/2012	Feb-12	12	CG	0	0	23.58261831	55.118	0.07
28/02/2012	Feb-12	12	CG	0	0	23.58261831	55.118	0.07
28/02/2012	Feb-12	12	CG	0	0	23.58261831	55.118	0.07
28/02/2012	Feb-12	12	CG	0	0	23.58261831	55.118	0.07
28/02/2012	Feb-12	12	CG	0	0	23.58261831	55.118	0.07
28/02/2012	Feb-12	12	CG	1	3.23148	23.58261831	55.118	0.07
28/02/2012	Feb-12	12	CG	1	52.42392	23.58261831	55.118	0.07
28/02/2012	Feb-12	12	CG	1	3.950544	23.58261831	55.118	0.07
28/02/2012	Feb-12	12	CG	0	0	23.58261831	55.118	0.07
28/02/2012	Feb-12	12	CG	1	2.264772	23.58261831	55.118	0.07
28/02/2012	Feb-12	12	CG	0	0	23.58261831	55.118	0.07
28/02/2012	Feb-12	12	CG	1	11.392236	23.58261831	55.118	0.07
28/02/2012	Feb-12	12	CG	1	14.8392	23.58261831	55.118	0.07
28/02/2012	Feb-12	12	CG	0	0	23.58261831	55.118	0.07
28/02/2012	Feb-12	12	CG	0	0	23.58261831	55.118	0.07
28/02/2012	Feb-12	12	CG	0	0	23.58261831	55.118	0.07
28/02/2012	Feb-12	12	CG	0	0	23.58261831	55.118	0.07
28/02/2012	Feb-12	12	CG	0	0	23.58261831	55.118	0.07
28/02/2012	Feb-12	12	CG	0	0	23.58261831	55.118	0.07
28/02/2012	Feb-12	12	CG	0	0	23.58261831	55.118	0.07
28/02/2012	Feb-12	12	CG	0	0	23.58261831	55.118	0.07
28/02/2012	Feb-12	12	CG	0	0	23.58261831	55.118	0.07
28/02/2012	Feb-12	12	CG	0	0	23.58261831	55.118	0.07
28/02/2012	Feb-12	12	CG	0	0	23.58261831	55.118	0.07
28/02/2012	Feb-12	12	CG	0	0	23.58261831	55.118	0.07
07/07/2012	Jul-12	17	CG	0	0	26.07430764	152.4	0.19
07/07/2012	Jul-12	17	CG	0	0	26.07430764	152.4	0.19
07/07/2012	Jul-12	17	CG	0	0	26.07430764	152.4	0.19
07/07/2012	Jul-12	17	CG	0	0	26.07430764	152.4	0.19
07/07/2012	Jul-12	17	CG	0	0	26.07430764	152.4	0.19
07/07/2012	Jul-12	17	CG	0	0	26.07430764	152.4	0.19
07/07/2012	Jul-12	17	CG	0	0	26.07430764	152.4	0.19
07/07/2012	Jul-12	17	CG	0	0	26.07430764	152.4	0.19
07/07/2012	Jul-12	17	CG	0	0	26.07430764	152.4	0.19
07/07/2012	Jul-12	17	CG	0	0	26.07430764	152.4	0.19
07/07/2012	Jul-12	17	CG	0	0	26.07430764	152.4	0.19
07/07/2012	Jul-12	17	CG	0	0	26.07430764	152.4	0.19
07/07/2012	Jul-12	17	CG	0	0	26.07430764	152.4	0.19
07/07/2012	Jul-12	17	CG	0	0	26.07430764	152.4	0.19
07/07/2012	Jul-12	17	CG	0	0	26.07430764	152.4	0.19
07/07/2012	Jul-12	17	CG	0	0	26.07430764	152.4	0.19
07/07/2012	Jul-12	17	CG	0	0	26.07430764	152.4	0.19
07/07/2012	Jul-12	17	CG	0	0	26.07430764	152.4	0.19
07/07/2012	Jul-12	17	CG	0	0	26.07430764	152.4	0.19
07/07/2012	Jul-12	17	CG	0	0	26.07430764	152.4	0.19
07/07/2012	Jul-12	17	CG	0	0	26.07430764	152.4	0.19
07/07/2012	Jul-12	17	CG	0	0	26.07430764	152.4	0.19
07/07/2012	Jul-12	17	CG	0	0	26.07430764	152.4	0.19
07/07/2012	Jul-12	17	CG	0	0	26.07430764	152.4	0.19
07/07/2012	Jul-12	17	CG	0	0	26.07430764	152.4	0.19
07/07/2012	Jul-12	17	CG	0	0	26.07430764	152.4	0.19
07/07/2012	Jul-12	17	CG	0	0	26.07430764	152.4	0.19
07/07/2012	Jul-12	17	CG	0	0	26.07430764	152.4	0.19
07/07/2012	Jul-12	17	CG	0	0	26.07430764	152.4	0.19
07/07/2012	Jul-12	17	CG	0	0	26.07430764	152.4	0.19
07/07/2012	Jul-12	17	CG	0	0	26.07430764	152.4	0.19
07/07/2012	Jul-12	17	CG	0	0	26.07430764	152.4	0.19
07/07/2012	Jul-12	17	CG	0	0	26.07430764	152.4	0.19
07/07/2012	Jul-12	17	CG	0	0	26.07430764	152.4	0.19
07/07/2012	Jul-12	17	CG	0	0	26.07430764	152.4	0.19
07/07/2012	Jul-12	17	CG	0	0	26.07430764	152.4	0.19
07/07/2012	Jul-12	17	CG	0	0	26.07430764	152.4	0.19
07/07/2012	Jul-12	17	CG	0	0	26.07430764	152.4	0.19
07/07/2012	Jul-12	17	CG	0	0	26.07430764	152.4	0.19
07/07/2012	Jul-12	17	CG	0	0	26.07430764	152.4	0.19
07/07/2012	Jul-12	17	CG	0	0	26.07430764	152.4	0.19
07/07/2012	Jul-12	17	CG	0	0	26.07430764	152.4	0.19
07/07/2012	Jul-12	17	CG	0	0	26.07430764	152.4	0.19
07/07/2012	Jul-12	17	CG	0	0	26.07430764	152.4	0.19
07/07/2012	Jul-12	17	CG	0	0	26.07430764	152.4	0.19
07/07/2012	Jul-12	17	CG	0	0	26.07430764	152.4	0.19
07/07/2012	Jul-12	17	CG	0	0	26.07430764	152.4	0.19
07/07/2012	Jul-12	17	CG	0	0	26.07430764	152.4	0.19
07/07/2012	Jul-12	17	CG	0	0	26.07430764	152.4	0.19
07/07/2012	Jul-12	17	CG	0	0	26.07430764	152.4	0.19
07/07/2012	Jul-12	17	CG	0	0	26.07430764	152.4	0.19
07/07/2012	Jul-12	17	CG	0	0	26.07430764	152.4	0.19
07/07/2012	Jul-12	17	CG	0	0	26.07430764	152.4	0.19
07/07/2012	Jul-12	17	CG	0	0	26.07430764	152.4	0.19
07/07/2012	Jul-12	17	CG	0	0	26.07430764	152.4	0.19
07/07/2012	Jul-12	17	CG	0	0	26.07430764	152.4	0.19
07/07/2012	Jul-12	17	CG	0	0	26.07430764	152.4	0.19
07/07/2012	Jul-12	17	CG	0	0	26.07430764	152.4	0.19
07/07/2012	Jul-12	17	CG	0	0	26.07430764	152.4	0.19
07/07/2012	Jul-12	17	CG	0	0	26.07430764	152.4	0.19
07/07/2012	Jul-12	17	CG	0	0	25.86195833	152.4	0.19
07/07/2012	Jul-12	17	CG	0	0	25.86195833	152.4	0.19
07/07/2012	Jul-12	17	CG	0	0	25.86195833	152.4	0.19
07/07/2012	Jul-12	17	CG	0	0	25.86195833	152.4	0.19
07/07/2012	Jul-12	17	CG	0	0	25.86195833	152.4	0.19
07/07/2012	Jul-12	17	CG	0	0	25.86195833	152.4	0.19
07/07/2012	Jul-12	17	CG	0	0	25.86195833	152.4	0.19
07/07/2012	Jul-12	17	CG	0	0	25.86195833	152.4	0.19
07/07/2012	Jul-12	17	CG	0	0	25.86195833	152.4	0.19
07/07/2012	Jul-12	17	CG	0	0	25.86195833	152.4	0.19
07/07/2012	Jul-12	17	CG	0	0	25.86195833	152.4	0.19
07/07/2012	Jul-12	17	CG	0	0	25.86195833	152.4	0.19
07/07/2012	Jul-12	17	CG	0	0	25.86195833	152.4	0.19
07/07/2012	Jul-12	17	CG	0	0	25.86195833	152.4	0.19
07/07/2012	Jul-12	17	CG	0	0	25.86195833	152.4	0.19
07/07/2012	Jul-12	17	CG	0	0	25.86195833	152.4	0.19
07/07/2012	Jul-12	17	CG	0	0	25.86195833	152.4	0.19
07/07/2012	Jul-12	17	CG	0	0	25.86195833	152.4	0.19
07/07/2012	Jul-12	17	CG	0	0	25.86195833	152.4	0.19
07/07/2012	Jul-12	17	CG	0	0	25.86195833	152.4	0.19
07/07/2012	Jul-12	17	CG	0	0	25.86195833	152.4	0.19
07/07/2012	Jul-12	17	CG	0	0	25.86195833	152.4	0.19
07/07/2012	Jul-12	17	CG	0	0	25.86195833	152.4	0.19
07/07/2012	Jul-12	17	CG	0	0	25.86195833	152.4	0.19
07/07/2012	Jul-12	17	CG	0	0	25.86195833	152.4	0.19
07/07/2012	Jul-12	17	CG	0	0	25.86195833	152.4	0.19
07/07/2012	Jul-12	17	CG	0	0	25.86195833	152.4	0.19
07/07/2012	Jul-12	17	CG	0	0	25.86195833	152.4	0.19
07/07/2012	Jul-12	17	CG	0	0	25.86195833	152.4	0.19
07/07/2012	Jul-12	17	CG	0	0	25.86195833	152.4	0.19
07/07/2012	Jul-12	17	CG	0	0	25.86195833	152.4	0.19
07/07/2012	Jul-12	17	CG	0	0	25.86195833	152.4	0.19
07/07/2012	Jul-12	17	CG	0	0	25.86195833	152.4	0.19
07/07/2012	Jul-12	17	CG	0	0	25.86195833	152.4	0.19
07/07/2012	Jul-12	17	CG	0	0	25.86195833	152.4	0.19
07/07/2012	Jul-12	17	CG	0	0	25.86195833	152.4	0.19
07/07/2012	Jul-12	17	CG	0	0	25.86195833	152.4	0.19
07/07/2012	Jul-12	17	CG	0	0	25.86195833	152.4	0.19
07/07/2012	Jul-12	17	CG	0	0	25.86195833	152.4	0.19
07/07/2012	Jul-12	17	CG	0	0	25.86195833	152.4	0.19
07/07/2012	Jul-12	17	CG	0	0	25.86195833	152.4	0.19
07/07/2012	Jul-12	17	CG	0	0	25.86195833	152.4	0.19
07/07/2012	Jul-12	17	CG	0	0	25.86195833	152.4	0.19
07/07/2012	Jul-12	17	CG	0	0	25.86195833	152.4	0.19
07/07/2012	Jul-12	17	CG	0	0	25.86195833	152.4	0.19
07/07/2012	Jul-12	17	CG	0	0	25.86195833	152.4	0.19
07/07/2012	Jul-12	17	CG	0	0	25.86195833	152.4	0.19
07/07/2012	Jul-12	17	CG	0	0	25.86195833	152.4	0.19
07/07/2012	Jul-12	17	CG	0	0	25.86195833	152.4	0.19
07/07/2012	Jul-12	17	CG	0	0	25.86195833	152.4	0.19
07/07/2012	Jul-12	17	CG	0	0	25.86195833	152.4	0.19
07/07/2012	Jul-12	17	CG	0	0	25.86195833	152.4	0.19
07/07/2012	Jul-12	17	CG	0	0	25.86195833	152.4	0.19
07/07/2012	Jul-12	17	CG	0	0	25.86195833	152.4	0.19
07/07/2012	Jul-12	17	CG	0	0	25.86195833	152.4	0.19
07/07/2012	Jul-12	17	CG	0	0	25.86195833	152.4	0.19
07/07/2012	Jul-12	17	CG	0	0	25.86195833	152.4	0.19
07/07/2012	Jul-12	17	CG	0	0	25.86195833	152.4	0.19
07/07/2012	Jul-12	17	CG	0	0	25.86195833	152.4	0.19
07/07/2012	Jul-12	17	CG	0	0	25.86195833	152.4	0.19
20/09/2012	Sep-12	19	CG	0	0	25.53530625	25.65	0.03
20/09/2012	Sep-12	19	CG	0	0	25.53530625	25.65	0.03
20/09/2012	Sep-12	19	CG	0	0	25.53530625	25.65	0.03
20/09/2012	Sep-12	19	CG	0	0	25.53530625	25.65	0.03
20/09/2012	Sep-12	19	CG	0	0	25.53530625	25.65	0.03
20/09/2012	Sep-12	19	CG	0	0	25.53530625	25.65	0.03
20/09/2012	Sep-12	19	CG	0	0	25.53530625	25.65	0.03
20/09/2012	Sep-12	19	CG	0	0	25.53530625	25.65	0.03
20/09/2012	Sep-12	19	CG	0	0	25.53530625	25.65	0.03
20/09/2012	Sep-12	19	CG	0	0	25.53530625	25.65	0.03
20/09/2012	Sep-12	19	CG	0	0	25.53530625	25.65	0.03
20/09/2012	Sep-12	19	CG	0	0	25.53530625	25.65	0.03
20/09/2012	Sep-12	19	CG	0	0	25.53530625	25.65	0.03
20/09/2012	Sep-12	19	CG	0	0	25.53530625	25.65	0.03
20/09/2012	Sep-12	19	CG	0	0	25.53530625	25.65	0.03
20/09/2012	Sep-12	19	CG	0	0	25.53530625	25.65	0.03
20/09/2012	Sep-12	19	CG	0	0	25.53530625	25.65	0.03
20/09/2012	Sep-12	19	CG	0	0	25.53530625	25.65	0.03
20/09/2012	Sep-12	19	CG	0	0	25.53530625	25.65	0.03
20/09/2012	Sep-12	19	CG	0	0	25.53530625	25.65	0.03
20/09/2012	Sep-12	19	CG	0	0	25.53530625	25.65	0.03
20/09/2012	Sep-12	19	CG	0	0	25.53530625	25.65	0.03
20/09/2012	Sep-12	19	CG	0	0	25.53530625	25.65	0.03
20/09/2012	Sep-12	19	CG	0	0	25.53530625	25.65	0.03
20/09/2012	Sep-12	19	CG	0	0	25.53530625	25.65	0.03
20/09/2012	Sep-12	19	CG	0	0	25.53530625	25.65	0.03
20/09/2012	Sep-12	19	CG	0	0	25.53530625	25.65	0.03
20/09/2012	Sep-12	19	CG	0	0	25.53530625	25.65	0.03
20/09/2012	Sep-12	19	CG	0	0	25.53530625	25.65	0.03
20/09/2012	Sep-12	19	CG	0	0	25.53530625	25.65	0.03
20/09/2012	Sep-12	19	CG	0	0	25.53530625	25.65	0.03
20/09/2012	Sep-12	19	CG	0	0	25.53530625	25.65	0.03
20/09/2012	Sep-12	19	CG	0	0	25.53530625	25.65	0.03
20/09/2012	Sep-12	19	CG	0	0	25.53530625	25.65	0.03
20/09/2012	Sep-12	19	CG	0	0	25.53530625	25.65	0.03
20/09/2012	Sep-12	19	CG	0	0	25.53530625	25.65	0.03
20/09/2012	Sep-12	19	CG	0	0	25.53530625	25.65	0.03
20/09/2012	Sep-12	19	CG	0	0	25.53530625	25.65	0.03
20/09/2012	Sep-12	19	CG	0	0	25.53530625	25.65	0.03
20/09/2012	Sep-12	19	CG	0	0	25.53530625	25.65	0.03
20/09/2012	Sep-12	19	CG	0	0	25.53530625	25.65	0.03
20/09/2012	Sep-12	19	CG	0	0	25.53530625	25.65	0.03
20/09/2012	Sep-12	19	CG	0	0	25.53530625	25.65	0.03
20/09/2012	Sep-12	19	CG	0	0	25.53530625	25.65	0.03
20/09/2012	Sep-12	19	CG	0	0	25.53530625	25.65	0.03
20/09/2012	Sep-12	19	CG	0	0	25.53530625	25.65	0.03
20/09/2012	Sep-12	19	CG	0	0	25.53530625	25.65	0.03
20/09/2012	Sep-12	19	CG	0	0	25.53530625	25.65	0.03
20/09/2012	Sep-12	19	CG	0	0	25.53530625	25.65	0.03
20/09/2012	Sep-12	19	CG	0	0	25.53530625	25.65	0.03
20/09/2012	Sep-12	19	CG	0	0	25.53530625	25.65	0.03
20/09/2012	Sep-12	19	CG	0	0	25.53530625	25.65	0.03
20/09/2012	Sep-12	19	CG	0	0	25.53530625	25.65	0.03
20/09/2012	Sep-12	19	CG	0	0	25.53530625	25.65	0.03
20/09/2012	Sep-12	19	CG	0	0	25.53530625	25.65	0.03
20/09/2012	Sep-12	19	CG	0	0	25.53530625	25.65	0.03
20/09/2012	Sep-12	19	CG	0	0	25.53530625	25.65	0.03
20/09/2012	Sep-12	19	CG	0	0	25.53530625	25.65	0.03
20/09/2012	Sep-12	19	CG	0	0	25.53530625	25.65	0.03
20/09/2012	Sep-12	19	CG	0	0	25.53530625	25.65	0.03
22/10/2012	Oct-12	20	CG	0	0	26.27634	418.59	0.53
22/10/2012	Oct-12	20	CG	0	0	26.27634	418.59	0.53
22/10/2012	Oct-12	20	CG	0	0	26.27634	418.59	0.53
22/10/2012	Oct-12	20	CG	0	0	26.27634	418.59	0.53
22/10/2012	Oct-12	20	CG	0	0	26.27634	418.59	0.53
22/10/2012	Oct-12	20	CG	0	0	26.27634	418.59	0.53
22/10/2012	Oct-12	20	CG	0	0	26.27634	418.59	0.53
22/10/2012	Oct-12	20	CG	0	0	26.27634	418.59	0.53
22/10/2012	Oct-12	20	CG	0	0	26.27634	418.59	0.53
22/10/2012	Oct-12	20	CG	0	0	26.27634	418.59	0.53
22/10/2012	Oct-12	20	CG	0	0	26.27634	418.59	0.53
22/10/2012	Oct-12	20	CG	0	0	26.27634	418.59	0.53
22/10/2012	Oct-12	20	CG	0	0	26.27634	418.59	0.53
22/10/2012	Oct-12	20	CG	0	0	26.27634	418.59	0.53
22/10/2012	Oct-12	20	CG	0	0	26.27634	418.59	0.53
22/10/2012	Oct-12	20	CG	0	0	26.27634	418.59	0.53
22/10/2012	Oct-12	20	CG	0	0	26.27634	418.59	0.53
22/10/2012	Oct-12	20	CG	0	0	26.27634	418.59	0.53
22/10/2012	Oct-12	20	CG	0	0	26.27634	418.59	0.53
22/10/2012	Oct-12	20	CG	0	0	26.27634	418.59	0.53
22/10/2012	Oct-12	20	CG	0	0	26.27634	418.59	0.53
22/10/2012	Oct-12	20	CG	0	0	26.27634	418.59	0.53
22/10/2012	Oct-12	20	CG	0	0	26.27634	418.59	0.53
22/10/2012	Oct-12	20	CG	0	0	26.27634	418.59	0.53
22/10/2012	Oct-12	20	CG	0	0	26.27634	418.59	0.53
22/10/2012	Oct-12	20	CG	0	0	26.27634	418.59	0.53
22/10/2012	Oct-12	20	CG	0	0	26.27634	418.59	0.53
22/10/2012	Oct-12	20	CG	0	0	26.27634	418.59	0.53
22/10/2012	Oct-12	20	CG	0	0	26.27634	418.59	0.53
22/10/2012	Oct-12	20	CG	0	0	26.27634	418.59	0.53
22/10/2012	Oct-12	20	CG	0	0	26.27634	418.59	0.53
22/10/2012	Oct-12	20	CG	0	0	26.27634	418.59	0.53
22/10/2012	Oct-12	20	CG	0	0	26.27634	418.59	0.53
22/10/2012	Oct-12	20	CG	0	0	26.27634	418.59	0.53
22/10/2012	Oct-12	20	CG	0	0	26.27634	418.59	0.53
22/10/2012	Oct-12	20	CG	0	0	26.27634	418.59	0.53
22/10/2012	Oct-12	20	CG	0	0	26.27634	418.59	0.53
22/10/2012	Oct-12	20	CG	0	0	26.27634	418.59	0.53
22/10/2012	Oct-12	20	CG	0	0	26.27634	418.59	0.53
22/10/2012	Oct-12	20	CG	0	0	26.27634	418.59	0.53
22/10/2012	Oct-12	20	CG	0	0	26.27634	418.59	0.53
22/10/2012	Oct-12	20	CG	0	0	26.27634	418.59	0.53
22/10/2012	Oct-12	20	CG	0	0	26.27634	418.59	0.53
22/10/2012	Oct-12	20	CG	0	0	26.27634	418.59	0.53
22/10/2012	Oct-12	20	CG	0	0	26.27634	418.59	0.53
22/10/2012	Oct-12	20	CG	0	0	26.27634	418.59	0.53
22/10/2012	Oct-12	20	CG	0	0	26.27634	418.59	0.53
22/10/2012	Oct-12	20	CG	0	0	26.27634	418.59	0.53
22/10/2012	Oct-12	20	CG	0	0	26.27634	418.59	0.53
22/10/2012	Oct-12	20	CG	0	0	26.27634	418.59	0.53
22/10/2012	Oct-12	20	CG	0	0	26.27634	418.59	0.53
22/10/2012	Oct-12	20	CG	0	0	26.27634	418.59	0.53
22/10/2012	Oct-12	20	CG	0	0	26.27634	418.59	0.53
22/10/2012	Oct-12	20	CG	0	0	26.27634	418.59	0.53
22/10/2012	Oct-12	20	CG	0	0	26.27634	418.59	0.53
22/10/2012	Oct-12	20	CG	0	0	26.27634	418.59	0.53
22/10/2012	Oct-12	20	CG	0	0	26.27634	418.59	0.53
22/10/2012	Oct-12	20	CG	0	0	26.27634	418.59	0.53
22/10/2012	Oct-12	20	CG	0	0	26.27634	418.59	0.53
22/10/2012	Oct-12	20	CG	0	0	26.27634	418.59	0.53
01/12/2012	Dec-12	22	CG	0	0	24.46783333	129.54	0.16
01/12/2012	Dec-12	22	CG	0	0	24.46783333	129.54	0.16
01/12/2012	Dec-12	22	CG	0	0	24.46783333	129.54	0.16
01/12/2012	Dec-12	22	CG	0	0	24.46783333	129.54	0.16
01/12/2012	Dec-12	22	CG	0	0	24.46783333	129.54	0.16
01/12/2012	Dec-12	22	CG	0	0	24.46783333	129.54	0.16
01/12/2012	Dec-12	22	CG	0	0	24.46783333	129.54	0.16
01/12/2012	Dec-12	22	CG	0	0	24.46783333	129.54	0.16
01/12/2012	Dec-12	22	CG	0	0	24.46783333	129.54	0.16
01/12/2012	Dec-12	22	CG	0	0	24.46783333	129.54	0.16
01/12/2012	Dec-12	22	CG	0	0	24.46783333	129.54	0.16
01/12/2012	Dec-12	22	CG	0	0	24.46783333	129.54	0.16
01/12/2012	Dec-12	22	CG	0	0	24.46783333	129.54	0.16
01/12/2012	Dec-12	22	CG	0	0	24.46783333	129.54	0.16
01/12/2012	Dec-12	22	CG	0	0	24.46783333	129.54	0.16
01/12/2012	Dec-12	22	CG	0	0	24.46783333	129.54	0.16
01/12/2012	Dec-12	22	CG	0	0	24.46783333	129.54	0.16
01/12/2012	Dec-12	22	CG	0	0	24.46783333	129.54	0.16
01/12/2012	Dec-12	22	CG	0	0	24.46783333	129.54	0.16
01/12/2012	Dec-12	22	CG	0	0	24.46783333	129.54	0.16
01/12/2012	Dec-12	22	CG	0	0	24.46783333	129.54	0.16
01/12/2012	Dec-12	22	CG	0	0	24.46783333	129.54	0.16
01/12/2012	Dec-12	22	CG	0	0	24.46783333	129.54	0.16
01/12/2012	Dec-12	22	CG	0	0	24.46783333	129.54	0.16
01/12/2012	Dec-12	22	CG	0	0	24.46783333	129.54	0.16
01/12/2012	Dec-12	22	CG	0	0	24.46783333	129.54	0.16
01/12/2012	Dec-12	22	CG	0	0	24.46783333	129.54	0.16
01/12/2012	Dec-12	22	CG	0	0	24.46783333	129.54	0.16
01/12/2012	Dec-12	22	CG	0	0	24.46783333	129.54	0.16
01/12/2012	Dec-12	22	CG	0	0	24.46783333	129.54	0.16
01/12/2012	Dec-12	22	CG	0	0	24.46783333	129.54	0.16
01/12/2012	Dec-12	22	CG	0	0	24.46783333	129.54	0.16
01/12/2012	Dec-12	22	CG	0	0	24.46783333	129.54	0.16
01/12/2012	Dec-12	22	CG	0	0	24.46783333	129.54	0.16
01/12/2012	Dec-12	22	CG	0	0	24.46783333	129.54	0.16
01/12/2012	Dec-12	22	CG	0	0	24.46783333	129.54	0.16
01/12/2012	Dec-12	22	CG	0	0	24.46783333	129.54	0.16
01/12/2012	Dec-12	22	CG	0	0	24.46783333	129.54	0.16
01/12/2012	Dec-12	22	CG	0	0	24.46783333	129.54	0.16
01/12/2012	Dec-12	22	CG	0	0	24.46783333	129.54	0.16
01/12/2012	Dec-12	22	CG	0	0	24.46783333	129.54	0.16
01/12/2012	Dec-12	22	CG	0	0	24.46783333	129.54	0.16
01/12/2012	Dec-12	22	CG	0	0	24.46783333	129.54	0.16
01/12/2012	Dec-12	22	CG	0	0	24.46783333	129.54	0.16
01/12/2012	Dec-12	22	CG	0	0	24.46783333	129.54	0.16
01/12/2012	Dec-12	22	CG	0	0	24.46783333	129.54	0.16
01/12/2012	Dec-12	22	CG	0	0	24.46783333	129.54	0.16
01/12/2012	Dec-12	22	CG	0	0	24.46783333	129.54	0.16
01/12/2012	Dec-12	22	CG	0	0	24.46783333	129.54	0.16
01/12/2012	Dec-12	22	CG	0	0	24.46783333	129.54	0.16
01/12/2012	Dec-12	22	CG	0	0	24.46783333	129.54	0.16
01/12/2012	Dec-12	22	CG	0	0	24.46783333	129.54	0.16
01/12/2012	Dec-12	22	CG	0	0	24.46783333	129.54	0.16
01/12/2012	Dec-12	22	CG	0	0	24.46783333	129.54	0.16
01/12/2012	Dec-12	22	CG	0	0	24.46783333	129.54	0.16
01/12/2012	Dec-12	22	CG	0	0	24.46783333	129.54	0.16
01/12/2012	Dec-12	22	CG	0	0	24.46783333	129.54	0.16
01/12/2012	Dec-12	22	CG	0	0	24.46783333	129.54	0.16
01/12/2012	Dec-12	22	CG	0	0	24.46783333	129.54	0.16
01/12/2012	Dec-12	22	CG	0	0	24.46783333	129.54	0.16
07/01/2013	Jan-13	23	CG	0	0	23.76891432	63.5	0.08
07/01/2013	Jan-13	23	CG	0	0	23.76891432	63.5	0.08
07/01/2013	Jan-13	23	CG	0	0	23.76891432	63.5	0.08
07/01/2013	Jan-13	23	CG	0	0	23.76891432	63.5	0.08
07/01/2013	Jan-13	23	CG	0	0	23.76891432	63.5	0.08
07/01/2013	Jan-13	23	CG	0	0	23.76891432	63.5	0.08
07/01/2013	Jan-13	23	CG	0	0	23.76891432	63.5	0.08
07/01/2013	Jan-13	23	CG	1	123.6	23.76891432	63.5	0.08
07/01/2013	Jan-13	23	CG	0	0	23.76891432	63.5	0.08
07/01/2013	Jan-13	23	CG	0	0	23.76891432	63.5	0.08
07/01/2013	Jan-13	23	CG	0	0	23.76891432	63.5	0.08
07/01/2013	Jan-13	23	CG	0	0	23.76891432	63.5	0.08
07/01/2013	Jan-13	23	CG	0	0	23.76891432	63.5	0.08
07/01/2013	Jan-13	23	CG	0	0	23.76891432	63.5	0.08
07/01/2013	Jan-13	23	CG	0	0	23.76891432	63.5	0.08
07/01/2013	Jan-13	23	CG	0	0	23.76891432	63.5	0.08
07/01/2013	Jan-13	23	CG	0	0	23.76891432	63.5	0.08
07/01/2013	Jan-13	23	CG	0	0	23.76891432	63.5	0.08
07/01/2013	Jan-13	23	CG	0	0	23.76891432	63.5	0.08
07/01/2013	Jan-13	23	CG	0	0	23.76891432	63.5	0.08
07/01/2013	Jan-13	23	CG	0	0	23.76891432	63.5	0.08
07/01/2013	Jan-13	23	CG	0	0	23.76891432	63.5	0.08
07/01/2013	Jan-13	23	CG	0	0	23.76891432	63.5	0.08
07/01/2013	Jan-13	23	CG	0	0	23.76891432	63.5	0.08
07/01/2013	Jan-13	23	CG	0	0	23.76891432	63.5	0.08
07/01/2013	Jan-13	23	CG	0	0	23.76891432	63.5	0.08
07/01/2013	Jan-13	23	CG	0	0	23.76891432	63.5	0.08
07/01/2013	Jan-13	23	CG	0	0	23.76891432	63.5	0.08
07/01/2013	Jan-13	23	CG	0	0	23.76891432	63.5	0.08
07/01/2013	Jan-13	23	CG	0	0	23.76891432	63.5	0.08
07/01/2013	Jan-13	23	CG	0	0	23.76891432	63.5	0.08
07/01/2013	Jan-13	23	CG	0	0	23.76891432	63.5	0.08
07/01/2013	Jan-13	23	CG	0	0	23.76891432	63.5	0.08
07/01/2013	Jan-13	23	CG	0	0	23.76891432	63.5	0.08
07/01/2013	Jan-13	23	CG	0	0	23.76891432	63.5	0.08
07/01/2013	Jan-13	23	CG	0	0	23.76891432	63.5	0.08
07/01/2013	Jan-13	23	CG	0	0	23.76891432	63.5	0.08
07/01/2013	Jan-13	23	CG	0	0	23.76891432	63.5	0.08
07/01/2013	Jan-13	23	CG	0	0	23.76891432	63.5	0.08
07/01/2013	Jan-13	23	CG	1	12.36	23.76891432	63.5	0.08
07/01/2013	Jan-13	23	CG	0	0	23.76891432	63.5	0.08
07/01/2013	Jan-13	23	CG	0	0	23.76891432	63.5	0.08
07/01/2013	Jan-13	23	CG	0	0	23.76891432	63.5	0.08
07/01/2013	Jan-13	23	CG	0	0	23.76891432	63.5	0.08
07/01/2013	Jan-13	23	CG	0	0	23.76891432	63.5	0.08
07/01/2013	Jan-13	23	CG	0	0	23.76891432	63.5	0.08
07/01/2013	Jan-13	23	CG	0	0	23.76891432	63.5	0.08
07/01/2013	Jan-13	23	CG	0	0	23.76891432	63.5	0.08
07/01/2013	Jan-13	23	CG	0	0	23.76891432	63.5	0.08
07/01/2013	Jan-13	23	CG	0	0	23.76891432	63.5	0.08
07/01/2013	Jan-13	23	CG	0	0	23.76891432	63.5	0.08
07/01/2013	Jan-13	23	CG	0	0	23.76891432	63.5	0.08
07/01/2013	Jan-13	23	CG	0	0	23.76891432	63.5	0.08
07/01/2013	Jan-13	23	CG	0	0	23.76891432	63.5	0.08
07/01/2013	Jan-13	23	CG	0	0	23.76891432	63.5	0.08
07/01/2013	Jan-13	23	CG	0	0	23.76891432	63.5	0.08
07/01/2013	Jan-13	23	CG	0	0	23.76891432	63.5	0.08
07/01/2013	Jan-13	23	CG	0	0	23.76891432	63.5	0.08
07/01/2013	Jan-13	23	CG	0	0	23.76891432	63.5	0.08
07/01/2013	Jan-13	23	CG	0	0	23.76891432	63.5	0.08
07/01/2013	Jan-13	23	CG	0	0	23.76891432	63.5	0.08
07/01/2013	Jan-13	23	CG	0	0	23.76891432	63.5	0.08
07/01/2013	Jan-13	23	CG	0	0	23.76891432	63.5	0.08
07/01/2013	Jan-13	23	CG	0	0	23.76891432	63.5	0.08
07/01/2013	Jan-13	23	CG	0	0	23.76891432	63.5	0.08
07/01/2013	Jan-13	23	CG	0	0	23.76891432	63.5	0.08
07/01/2013	Jan-13	23	CG	0	0	23.76891432	63.5	0.08
07/01/2013	Jan-13	23	CG	0	0	23.76891432	63.5	0.08
07/01/2013	Jan-13	23	CG	0	0	23.76891432	63.5	0.08
07/01/2013	Jan-13	23	CG	0	0	23.76891432	63.5	0.08
07/01/2013	Jan-13	23	CG	0	0	23.76891432	63.5	0.08
07/01/2013	Jan-13	23	CG	0	0	23.76891432	63.5	0.08
07/01/2013	Jan-13	23	CG	0	0	23.76891432	63.5	0.08
07/01/2013	Jan-13	23	CG	0	0	23.76891432	63.5	0.08
07/01/2013	Jan-13	23	CG	0	0	23.76891432	63.5	0.08
07/01/2013	Jan-13	23	CG	0	0	23.76891432	63.5	0.08
07/01/2013	Jan-13	23	CG	0	0	23.76891432	63.5	0.08
07/01/2013	Jan-13	23	CG	0	0	23.76891432	63.5	0.08
07/01/2013	Jan-13	23	CG	0	0	23.76891432	63.5	0.08
07/01/2013	Jan-13	23	CG	0	0	23.76891432	63.5	0.08
07/01/2013	Jan-13	23	CG	0	0	23.76891432	63.5	0.08
07/01/2013	Jan-13	23	CG	0	0	23.76891432	63.5	0.08
07/01/2013	Jan-13	23	CG	0	0	23.76891432	63.5	0.08
07/01/2013	Jan-13	23	CG	0	0	23.76891432	63.5	0.08
07/01/2013	Jan-13	23	CG	0	0	23.76891432	63.5	0.08
07/01/2013	Jan-13	23	CG	0	0	23.76891432	63.5	0.08
07/01/2013	Jan-13	23	CG	0	0	23.76891432	63.5	0.08
07/01/2013	Jan-13	23	CG	0	0	23.76891432	63.5	0.08
07/01/2013	Jan-13	23	CG	1	337.2	23.76891432	63.5	0.08
07/01/2013	Jan-13	23	CG	0	0	23.76891432	63.5	0.08
07/01/2013	Jan-13	23	CG	0	0	23.76891432	63.5	0.08
07/01/2013	Jan-13	23	CG	0	0	23.76891432	63.5	0.08
07/01/2013	Jan-13	23	CG	0	0	23.76891432	63.5	0.08
07/01/2013	Jan-13	23	CG	0	0	23.76891432	63.5	0.08
07/01/2013	Jan-13	23	CG	0	0	23.76891432	63.5	0.08
07/01/2013	Jan-13	23	CG	0	0	23.76891432	63.5	0.08
07/01/2013	Jan-13	23	CG	0	0	23.76891432	63.5	0.08
26/02/2013	Feb-13	24	CG	0	0	24.21311111	23.62	0.03
26/02/2013	Feb-13	24	CG	0	0	24.21311111	23.62	0.03
26/02/2013	Feb-13	24	CG	0	0	24.21311111	23.62	0.03
26/02/2013	Feb-13	24	CG	1	243.96	24.21311111	23.62	0.03
26/02/2013	Feb-13	24	CG	0	0	24.21311111	23.62	0.03
26/02/2013	Feb-13	24	CG	0	0	24.21311111	23.62	0.03
26/02/2013	Feb-13	24	CG	0	0	24.21311111	23.62	0.03
26/02/2013	Feb-13	24	CG	0	0	24.21311111	23.62	0.03
26/02/2013	Feb-13	24	CG	1	704.76	24.21311111	23.62	0.03
26/02/2013	Feb-13	24	CG	1	635.16	24.21311111	23.62	0.03
26/02/2013	Feb-13	24	CG	0	0	24.21311111	23.62	0.03
26/02/2013	Feb-13	24	CG	0	0	24.21311111	23.62	0.03
26/02/2013	Feb-13	24	CG	0	0	24.21311111	23.62	0.03
26/02/2013	Feb-13	24	CG	0	0	24.21311111	23.62	0.03
26/02/2013	Feb-13	24	CG	1	59.52	24.21311111	23.62	0.03
26/02/2013	Feb-13	24	CG	1	26.28	24.21311111	23.62	0.03
26/02/2013	Feb-13	24	CG	0	0	24.21311111	23.62	0.03
26/02/2013	Feb-13	24	CG	0	0	24.21311111	23.62	0.03
26/02/2013	Feb-13	24	CG	0	0	24.21311111	23.62	0.03
26/02/2013	Feb-13	24	CG	0	0	24.21311111	23.62	0.03
26/02/2013	Feb-13	24	CG	1	34221.76	24.21311111	23.62	0.03
26/02/2013	Feb-13	24	CG	1	17.88	24.21311111	23.62	0.03
26/02/2013	Feb-13	24	CG	0	0	24.21311111	23.62	0.03
26/02/2013	Feb-13	24	CG	0	0	24.21311111	23.62	0.03
26/02/2013	Feb-13	24	CG	0	0	24.21311111	23.62	0.03
26/02/2013	Feb-13	24	CG	0	0	24.21311111	23.62	0.03
26/02/2013	Feb-13	24	CG	0	0	24.21311111	23.62	0.03
26/02/2013	Feb-13	24	CG	0	0	24.21311111	23.62	0.03
26/02/2013	Feb-13	24	CG	0	0	24.21311111	23.62	0.03
26/02/2013	Feb-13	24	CG	0	0	24.21311111	23.62	0.03
26/02/2013	Feb-13	24	CG	1	4.68	24.21311111	23.62	0.03
26/02/2013	Feb-13	24	CG	0	0	24.21311111	23.62	0.03
26/02/2013	Feb-13	24	CG	0	0	24.21311111	23.62	0.03
26/02/2013	Feb-13	24	CG	0	0	24.21311111	23.62	0.03
26/02/2013	Feb-13	24	CG	0	0	24.21311111	23.62	0.03
26/02/2013	Feb-13	24	CG	0	0	24.21311111	23.62	0.03
26/02/2013	Feb-13	24	CG	0	0	24.21311111	23.62	0.03
26/02/2013	Feb-13	24	CG	0	0	24.21311111	23.62	0.03
26/02/2013	Feb-13	24	CG	0	0	24.21311111	23.62	0.03
26/02/2013	Feb-13	24	CG	0	0	24.21311111	23.62	0.03
26/02/2013	Feb-13	24	CG	0	0	24.21311111	23.62	0.03
26/02/2013	Feb-13	24	CG	0	0	24.21311111	23.62	0.03
26/02/2013	Feb-13	24	CG	0	0	24.21311111	23.62	0.03
26/02/2013	Feb-13	24	CG	1	3.12	24.21311111	23.62	0.03
26/02/2013	Feb-13	24	CG	1	5.88	24.21311111	23.62	0.03
26/02/2013	Feb-13	24	CG	1	4.32	24.21311111	23.62	0.03
26/02/2013	Feb-13	24	CG	0	0	24.21311111	23.62	0.03
26/02/2013	Feb-13	24	CG	0	0	24.21311111	23.62	0.03
26/02/2013	Feb-13	24	CG	1	2.52	24.21311111	23.62	0.03
26/02/2013	Feb-13	24	CG	0	0	24.21311111	23.62	0.03
26/02/2013	Feb-13	24	CG	0	0	24.21311111	23.62	0.03
26/02/2013	Feb-13	24	CG	0	0	24.21311111	23.62	0.03
26/02/2013	Feb-13	24	CG	0	0	24.21311111	23.62	0.03
26/02/2013	Feb-13	24	CG	0	0	24.21311111	23.62	0.03
26/02/2013	Feb-13	24	CG	0	0	24.21311111	23.62	0.03
26/02/2013	Feb-13	24	CG	0	0	24.21311111	23.62	0.03
26/02/2013	Feb-13	24	CG	0	0	24.21311111	23.62	0.03
26/02/2013	Feb-13	24	CG	0	0	24.21311111	23.62	0.03
26/02/2013	Feb-13	24	CG	1	8.04	24.21311111	23.62	0.03
26/02/2013	Feb-13	24	CG	0	0	24.21311111	23.62	0.03
26/02/2013	Feb-13	24	CG	1	1.8	24.21311111	23.62	0.03
26/02/2013	Feb-13	24	CG	1	11.4	24.21311111	23.62	0.03
26/02/2013	Feb-13	24	CG	0	0	24.21311111	23.62	0.03
26/02/2013	Feb-13	24	CG	0	0	24.21311111	23.62	0.03
26/02/2013	Feb-13	24	CG	0	0	24.21311111	23.62	0.03
26/02/2013	Feb-13	24	CG	1	9.24	24.21311111	23.62	0.03
04/05/2013	May-13	27	CG	0	0	24.37096667	201.422	0.255806452
04/05/2013	May-13	27	CG	0	0	24.37096667	201.422	0.255806452
04/05/2013	May-13	27	CG	1	117.72	24.37096667	201.422	0.255806452
04/05/2013	May-13	27	CG	0	0	24.37096667	201.422	0.255806452
04/05/2013	May-13	27	CG	0	0	24.37096667	201.422	0.255806452
04/05/2013	May-13	27	CG	0	0	24.37096667	201.422	0.255806452
04/05/2013	May-13	27	CG	0	0	24.37096667	201.422	0.255806452
04/05/2013	May-13	27	CG	0	0	24.37096667	201.422	0.255806452
04/05/2013	May-13	27	CG	0	0	24.37096667	201.422	0.255806452
04/05/2013	May-13	27	CG	1	88.2	24.37096667	201.422	0.255806452
04/05/2013	May-13	27	CG	0	0	24.37096667	201.422	0.255806452
04/05/2013	May-13	27	CG	0	0	24.37096667	201.422	0.255806452
04/05/2013	May-13	27	CG	0	0	24.37096667	201.422	0.255806452
04/05/2013	May-13	27	CG	0	0	24.37096667	201.422	0.255806452
04/05/2013	May-13	27	CG	0	0	24.37096667	201.422	0.255806452
04/05/2013	May-13	27	CG	0	0	24.37096667	201.422	0.255806452
04/05/2013	May-13	27	CG	0	0	24.37096667	201.422	0.255806452
04/05/2013	May-13	27	CG	0	0	24.37096667	201.422	0.255806452
04/05/2013	May-13	27	CG	1	90	24.37096667	201.422	0.255806452
04/05/2013	May-13	27	CG	0	0	24.37096667	201.422	0.255806452
04/05/2013	May-13	27	CG	0	0	24.37096667	201.422	0.255806452
04/05/2013	May-13	27	CG	0	0	24.37096667	201.422	0.255806452
04/05/2013	May-13	27	CG	1	6.84	24.37096667	201.422	0.255806452
04/05/2013	May-13	27	CG	0	0	24.37096667	201.422	0.255806452
04/05/2013	May-13	27	CG	0	0	24.37096667	201.422	0.255806452
04/05/2013	May-13	27	CG	0	0	24.37096667	201.422	0.255806452
04/05/2013	May-13	27	CG	0	0	24.37096667	201.422	0.255806452
04/05/2013	May-13	27	CG	0	0	24.37096667	201.422	0.255806452
04/05/2013	May-13	27	CG	1	19.8	24.37096667	201.422	0.255806452
04/05/2013	May-13	27	CG	0	0	24.37096667	201.422	0.255806452
04/05/2013	May-13	27	CG	0	0	24.37096667	201.422	0.255806452
04/05/2013	May-13	27	CG	0	0	24.37096667	201.422	0.255806452
04/05/2013	May-13	27	CG	0	0	24.37096667	201.422	0.255806452
04/05/2013	May-13	27	CG	1	6.12	24.37096667	201.422	0.255806452
04/05/2013	May-13	27	CG	0	0	24.37096667	201.422	0.255806452
04/05/2013	May-13	27	CG	0	0	24.37096667	201.422	0.255806452
04/05/2013	May-13	27	CG	0	0	24.37096667	201.422	0.255806452
04/05/2013	May-13	27	CG	0	0	24.37096667	201.422	0.255806452
04/05/2013	May-13	27	CG	1	67.8	24.37096667	201.422	0.255806452
04/05/2013	May-13	27	CG	0	0	24.37096667	201.422	0.255806452
04/05/2013	May-13	27	CG	0	0	24.37096667	201.422	0.255806452
04/05/2013	May-13	27	CG	0	0	24.37096667	201.422	0.255806452
04/05/2013	May-13	27	CG	0	0	24.37096667	201.422	0.255806452
04/05/2013	May-13	27	CG	0	0	24.37096667	201.422	0.255806452
04/05/2013	May-13	27	CG	0	0	24.37096667	201.422	0.255806452
04/05/2013	May-13	27	CG	0	0	24.37096667	201.422	0.255806452
04/05/2013	May-13	27	CG	0	0	24.37096667	201.422	0.255806452
04/05/2013	May-13	27	CG	0	0	24.37096667	201.422	0.255806452
04/05/2013	May-13	27	CG	0	0	24.37096667	201.422	0.255806452
04/05/2013	May-13	27	CG	0	0	24.37096667	201.422	0.255806452
04/05/2013	May-13	27	CG	0	0	24.37096667	201.422	0.255806452
04/05/2013	May-13	27	CG	0	0	24.37096667	201.422	0.255806452
04/05/2013	May-13	27	CG	0	0	24.37096667	201.422	0.255806452
04/05/2013	May-13	27	CG	1	651.48	24.37096667	201.422	0.255806452
04/05/2013	May-13	27	CG	0	0	24.37096667	201.422	0.255806452
04/05/2013	May-13	27	CG	0	0	24.37096667	201.422	0.255806452
04/05/2013	May-13	27	CG	0	0	24.37096667	201.422	0.255806452
04/05/2013	May-13	27	CG	0	0	24.37096667	201.422	0.255806452
04/05/2013	May-13	27	CG	0	0	24.37096667	201.422	0.255806452
04/05/2013	May-13	27	CG	0	0	24.37096667	201.422	0.255806452
10/06/2013	Jun-13	28	CG	0	0	25.37226944	114.3	0.15
10/06/2013	Jun-13	28	CG	0	0	25.37226944	114.3	0.15
10/06/2013	Jun-13	28	CG	0	0	25.37226944	114.3	0.15
10/06/2013	Jun-13	28	CG	0	0	25.37226944	114.3	0.15
10/06/2013	Jun-13	28	CG	0	0	25.37226944	114.3	0.15
10/06/2013	Jun-13	28	CG	0	0	25.37226944	114.3	0.15
10/06/2013	Jun-13	28	CG	0	0	25.37226944	114.3	0.15
10/06/2013	Jun-13	28	CG	0	0	25.37226944	114.3	0.15
10/06/2013	Jun-13	28	CG	0	0	25.37226944	114.3	0.15
10/06/2013	Jun-13	28	CG	0	0	25.37226944	114.3	0.15
10/06/2013	Jun-13	28	CG	0	0	25.37226944	114.3	0.15
10/06/2013	Jun-13	28	CG	0	0	25.37226944	114.3	0.15
10/06/2013	Jun-13	28	CG	0	0	25.37226944	114.3	0.15
10/06/2013	Jun-13	28	CG	0	0	25.37226944	114.3	0.15
10/06/2013	Jun-13	28	CG	0	0	25.37226944	114.3	0.15
10/06/2013	Jun-13	28	CG	0	0	25.37226944	114.3	0.15
10/06/2013	Jun-13	28	CG	0	0	25.37226944	114.3	0.15
10/06/2013	Jun-13	28	CG	1	15.48	25.37226944	114.3	0.15
10/06/2013	Jun-13	28	CG	0	0	25.37226944	114.3	0.15
10/06/2013	Jun-13	28	CG	0	0	25.37226944	114.3	0.15
10/06/2013	Jun-13	28	CG	0	0	25.37226944	114.3	0.15
10/06/2013	Jun-13	28	CG	0	0	25.37226944	114.3	0.15
10/06/2013	Jun-13	28	CG	0	0	25.37226944	114.3	0.15
10/06/2013	Jun-13	28	CG	0	0	25.37226944	114.3	0.15
10/06/2013	Jun-13	28	CG	0	0	25.37226944	114.3	0.15
10/06/2013	Jun-13	28	CG	0	0	25.37226944	114.3	0.15
10/06/2013	Jun-13	28	CG	0	0	25.37226944	114.3	0.15
10/06/2013	Jun-13	28	CG	0	0	25.37226944	114.3	0.15
10/06/2013	Jun-13	28	CG	0	0	25.37226944	114.3	0.15
10/06/2013	Jun-13	28	CG	0	0	25.37226944	114.3	0.15
10/06/2013	Jun-13	28	CG	0	0	25.37226944	114.3	0.15
10/06/2013	Jun-13	28	CG	0	0	25.37226944	114.3	0.15
10/06/2013	Jun-13	28	CG	0	0	25.37226944	114.3	0.15
10/06/2013	Jun-13	28	CG	0	0	25.37226944	114.3	0.15
10/06/2013	Jun-13	28	CG	0	0	25.37226944	114.3	0.15
10/06/2013	Jun-13	28	CG	0	0	25.37226944	114.3	0.15
10/06/2013	Jun-13	28	CG	0	0	25.37226944	114.3	0.15
10/06/2013	Jun-13	28	CG	0	0	25.37226944	114.3	0.15
10/06/2013	Jun-13	28	CG	0	0	25.37226944	114.3	0.15
10/06/2013	Jun-13	28	CG	0	0	25.37226944	114.3	0.15
10/06/2013	Jun-13	28	CG	0	0	25.37226944	114.3	0.15
10/06/2013	Jun-13	28	CG	0	0	25.37226944	114.3	0.15
10/06/2013	Jun-13	28	CG	0	0	25.37226944	114.3	0.15
10/06/2013	Jun-13	28	CG	1	9.24	25.37226944	114.3	0.15
10/06/2013	Jun-13	28	CG	0	0	25.37226944	114.3	0.15
10/06/2013	Jun-13	28	CG	0	0	25.37226944	114.3	0.15
10/06/2013	Jun-13	28	CG	0	0	25.37226944	114.3	0.15
10/06/2013	Jun-13	28	CG	0	0	25.37226944	114.3	0.15
10/06/2013	Jun-13	28	CG	0	0	25.37226944	114.3	0.15
10/06/2013	Jun-13	28	CG	0	0	25.37226944	114.3	0.15
10/06/2013	Jun-13	28	CG	0	0	25.37226944	114.3	0.15
10/06/2013	Jun-13	28	CG	0	0	25.37226944	114.3	0.15
10/06/2013	Jun-13	28	CG	0	0	25.37226944	114.3	0.15
10/06/2013	Jun-13	28	CG	0	0	25.37226944	114.3	0.15
10/06/2013	Jun-13	28	CG	0	0	25.37226944	114.3	0.15
10/06/2013	Jun-13	28	CG	0	0	25.37226944	114.3	0.15
10/06/2013	Jun-13	28	CG	0	0	25.37226944	114.3	0.15
10/06/2013	Jun-13	28	CG	0	0	25.37226944	114.3	0.15
10/06/2013	Jun-13	28	CG	0	0	25.37226944	114.3	0.15
10/06/2013	Jun-13	28	CG	0	0	25.37226944	114.3	0.15
01/09/2013	Sep-13	31	CG	0	0	25.95968491	54.61	0.071666667
01/09/2013	Sep-13	31	CG	0	0	25.95968491	54.61	0.071666667
01/09/2013	Sep-13	31	CG	0	0	25.95968491	54.61	0.071666667
01/09/2013	Sep-13	31	CG	0	0	25.95968491	54.61	0.071666667
01/09/2013	Sep-13	31	CG	0	0	25.95968491	54.61	0.071666667
01/09/2013	Sep-13	31	CG	0	0	25.95968491	54.61	0.071666667
01/09/2013	Sep-13	31	CG	0	0	25.95968491	54.61	0.071666667
01/09/2013	Sep-13	31	CG	0	0	25.95968491	54.61	0.071666667
01/09/2013	Sep-13	31	CG	0	0	25.95968491	54.61	0.071666667
01/09/2013	Sep-13	31	CG	0	0	25.95968491	54.61	0.071666667
01/09/2013	Sep-13	31	CG	0	0	25.95968491	54.61	0.071666667
01/09/2013	Sep-13	31	CG	0	0	25.95968491	54.61	0.071666667
01/09/2013	Sep-13	31	CG	0	0	25.95968491	54.61	0.071666667
01/09/2013	Sep-13	31	CG	0	0	25.95968491	54.61	0.071666667
01/09/2013	Sep-13	31	CG	0	0	25.95968491	54.61	0.071666667
01/09/2013	Sep-13	31	CG	1	62.76	25.95968491	54.61	0.071666667
01/09/2013	Sep-13	31	CG	1	3.12	25.95968491	54.61	0.071666667
01/09/2013	Sep-13	31	CG	0	0	25.95968491	54.61	0.071666667
01/09/2013	Sep-13	31	CG	0	0	25.95968491	54.61	0.071666667
01/09/2013	Sep-13	31	CG	0	0	25.95968491	54.61	0.071666667
01/09/2013	Sep-13	31	CG	0	0	25.95968491	54.61	0.071666667
01/09/2013	Sep-13	31	CG	0	0	25.95968491	54.61	0.071666667
01/09/2013	Sep-13	31	CG	0	0	25.95968491	54.61	0.071666667
01/09/2013	Sep-13	31	CG	0	0	25.95968491	54.61	0.071666667
01/09/2013	Sep-13	31	CG	0	0	25.95968491	54.61	0.071666667
01/09/2013	Sep-13	31	CG	0	0	25.95968491	54.61	0.071666667
01/09/2013	Sep-13	31	CG	0	0	25.95968491	54.61	0.071666667
01/09/2013	Sep-13	31	CG	0	0	25.95968491	54.61	0.071666667
01/09/2013	Sep-13	31	CG	0	0	25.95968491	54.61	0.071666667
01/09/2013	Sep-13	31	CG	1	6.96	25.95968491	54.61	0.071666667
01/09/2013	Sep-13	31	CG	0	0	25.95968491	54.61	0.071666667
01/09/2013	Sep-13	31	CG	0	0	25.95968491	54.61	0.071666667
01/09/2013	Sep-13	31	CG	0	0	25.95968491	54.61	0.071666667
01/09/2013	Sep-13	31	CG	0	0	25.95968491	54.61	0.071666667
01/09/2013	Sep-13	31	CG	0	0	25.95968491	54.61	0.071666667
01/09/2013	Sep-13	31	CG	0	0	25.95968491	54.61	0.071666667
01/09/2013	Sep-13	31	CG	0	0	25.95968491	54.61	0.071666667
01/09/2013	Sep-13	31	CG	0	0	25.95968491	54.61	0.071666667
01/09/2013	Sep-13	31	CG	0	0	25.95968491	54.61	0.071666667
01/09/2013	Sep-13	31	CG	0	0	25.95968491	54.61	0.071666667
01/09/2013	Sep-13	31	CG	0	0	25.95968491	54.61	0.071666667
01/09/2013	Sep-13	31	CG	0	0	25.95968491	54.61	0.071666667
01/09/2013	Sep-13	31	CG	0	0	25.95968491	54.61	0.071666667
01/09/2013	Sep-13	31	CG	0	0	25.95968491	54.61	0.071666667
01/09/2013	Sep-13	31	CG	0	0	25.95968491	54.61	0.071666667
01/09/2013	Sep-13	31	CG	0	0	25.95968491	54.61	0.071666667
01/09/2013	Sep-13	31	CG	0	0	25.95968491	54.61	0.071666667
01/09/2013	Sep-13	31	CG	0	0	25.95968491	54.61	0.071666667
01/09/2013	Sep-13	31	CG	0	0	25.95968491	54.61	0.071666667
01/09/2013	Sep-13	31	CG	0	0	25.95968491	54.61	0.071666667
01/09/2013	Sep-13	31	CG	0	0	25.95968491	54.61	0.071666667
01/09/2013	Sep-13	31	CG	0	0	25.95968491	54.61	0.071666667
01/09/2013	Sep-13	31	CG	0	0	25.95968491	54.61	0.071666667
01/09/2013	Sep-13	31	CG	0	0	25.95968491	54.61	0.071666667
01/09/2013	Sep-13	31	CG	0	0	25.95968491	54.61	0.071666667
01/09/2013	Sep-13	31	CG	0	0	25.95968491	54.61	0.071666667
01/09/2013	Sep-13	31	CG	0	0	25.95968491	54.61	0.071666667
01/09/2013	Sep-13	31	CG	0	0	25.95968491	54.61	0.071666667
01/09/2013	Sep-13	31	CG	0	0	25.95968491	54.61	0.071666667
01/09/2013	Sep-13	31	CG	0	0	25.95968491	54.61	0.071666667
07/10/2013	Oct-13	32	CG	0	0	27.10369972	149.606	0.19
07/10/2013	Oct-13	32	CG	0	0	27.10369972	149.606	0.19
07/10/2013	Oct-13	32	CG	0	0	27.10369972	149.606	0.19
07/10/2013	Oct-13	32	CG	0	0	27.10369972	149.606	0.19
07/10/2013	Oct-13	32	CG	0	0	27.10369972	149.606	0.19
07/10/2013	Oct-13	32	CG	0	0	27.10369972	149.606	0.19
07/10/2013	Oct-13	32	CG	0	0	27.10369972	149.606	0.19
07/10/2013	Oct-13	32	CG	0	0	27.10369972	149.606	0.19
07/10/2013	Oct-13	32	CG	0	0	27.10369972	149.606	0.19
07/10/2013	Oct-13	32	CG	0	0	27.10369972	149.606	0.19
07/10/2013	Oct-13	32	CG	0	0	27.10369972	149.606	0.19
07/10/2013	Oct-13	32	CG	0	0	27.10369972	149.606	0.19
07/10/2013	Oct-13	32	CG	0	0	27.10369972	149.606	0.19
07/10/2013	Oct-13	32	CG	0	0	27.10369972	149.606	0.19
07/10/2013	Oct-13	32	CG	0	0	27.10369972	149.606	0.19
07/10/2013	Oct-13	32	CG	0	0	27.10369972	149.606	0.19
07/10/2013	Oct-13	32	CG	0	0	27.10369972	149.606	0.19
07/10/2013	Oct-13	32	CG	0	0	27.10369972	149.606	0.19
07/10/2013	Oct-13	32	CG	0	0	27.10369972	149.606	0.19
07/10/2013	Oct-13	32	CG	0	0	27.10369972	149.606	0.19
07/10/2013	Oct-13	32	CG	0	0	27.10369972	149.606	0.19
07/10/2013	Oct-13	32	CG	0	0	27.10369972	149.606	0.19
07/10/2013	Oct-13	32	CG	0	0	27.10369972	149.606	0.19
07/10/2013	Oct-13	32	CG	0	0	27.10369972	149.606	0.19
07/10/2013	Oct-13	32	CG	0	0	27.10369972	149.606	0.19
07/10/2013	Oct-13	32	CG	0	0	27.10369972	149.606	0.19
07/10/2013	Oct-13	32	CG	0	0	27.10369972	149.606	0.19
07/10/2013	Oct-13	32	CG	0	0	27.10369972	149.606	0.19
07/10/2013	Oct-13	32	CG	0	0	27.10369972	149.606	0.19
07/10/2013	Oct-13	32	CG	0	0	27.10369972	149.606	0.19
07/10/2013	Oct-13	32	CG	0	0	27.10369972	149.606	0.19
07/10/2013	Oct-13	32	CG	0	0	27.10369972	149.606	0.19
07/10/2013	Oct-13	32	CG	0	0	27.10369972	149.606	0.19
07/10/2013	Oct-13	32	CG	0	0	27.10369972	149.606	0.19
07/10/2013	Oct-13	32	CG	0	0	27.10369972	149.606	0.19
07/10/2013	Oct-13	32	CG	0	0	27.10369972	149.606	0.19
07/10/2013	Oct-13	32	CG	0	0	27.10369972	149.606	0.19
07/10/2013	Oct-13	32	CG	0	0	27.10369972	149.606	0.19
07/10/2013	Oct-13	32	CG	0	0	27.10369972	149.606	0.19
07/10/2013	Oct-13	32	CG	0	0	27.10369972	149.606	0.19
07/10/2013	Oct-13	32	CG	0	0	27.10369972	149.606	0.19
07/10/2013	Oct-13	32	CG	0	0	27.10369972	149.606	0.19
07/10/2013	Oct-13	32	CG	0	0	27.10369972	149.606	0.19
07/10/2013	Oct-13	32	CG	0	0	27.10369972	149.606	0.19
07/10/2013	Oct-13	32	CG	0	0	27.10369972	149.606	0.19
07/10/2013	Oct-13	32	CG	0	0	27.10369972	149.606	0.19
07/10/2013	Oct-13	32	CG	0	0	27.10369972	149.606	0.19
07/10/2013	Oct-13	32	CG	0	0	27.10369972	149.606	0.19
07/10/2013	Oct-13	32	CG	0	0	27.10369972	149.606	0.19
07/10/2013	Oct-13	32	CG	0	0	27.10369972	149.606	0.19
07/10/2013	Oct-13	32	CG	0	0	27.10369972	149.606	0.19
07/10/2013	Oct-13	32	CG	0	0	27.10369972	149.606	0.19
07/10/2013	Oct-13	32	CG	0	0	27.10369972	149.606	0.19
07/10/2013	Oct-13	32	CG	0	0	27.10369972	149.606	0.19
07/10/2013	Oct-13	32	CG	0	0	27.10369972	149.606	0.19
07/10/2013	Oct-13	32	CG	0	0	27.10369972	149.606	0.19
07/10/2013	Oct-13	32	CG	0	0	27.10369972	149.606	0.19
07/10/2013	Oct-13	32	CG	0	0	27.10369972	149.606	0.19
07/10/2013	Oct-13	32	CG	0	0	27.10369972	149.606	0.19
07/10/2013	Oct-13	32	CG	0	0	27.10369972	149.606	0.19
05/11/2013	Nov-13	33	CG	0	0	25.54682625	146.05	0.191666667
05/11/2013	Nov-13	33	CG	1	17.04	25.54682625	146.05	0.191666667
05/11/2013	Nov-13	33	CG	0	0	25.54682625	146.05	0.191666667
05/11/2013	Nov-13	33	CG	0	0	25.54682625	146.05	0.191666667
05/11/2013	Nov-13	33	CG	0	0	25.54682625	146.05	0.191666667
05/11/2013	Nov-13	33	CG	0	0	25.54682625	146.05	0.191666667
05/11/2013	Nov-13	33	CG	0	0	25.54682625	146.05	0.191666667
05/11/2013	Nov-13	33	CG	0	0	25.54682625	146.05	0.191666667
05/11/2013	Nov-13	33	CG	0	0	25.54682625	146.05	0.191666667
05/11/2013	Nov-13	33	CG	0	0	25.54682625	146.05	0.191666667
05/11/2013	Nov-13	33	CG	0	0	25.54682625	146.05	0.191666667
05/11/2013	Nov-13	33	CG	0	0	25.54682625	146.05	0.191666667
05/11/2013	Nov-13	33	CG	0	0	25.54682625	146.05	0.191666667
05/11/2013	Nov-13	33	CG	0	0	25.54682625	146.05	0.191666667
05/11/2013	Nov-13	33	CG	0	0	25.54682625	146.05	0.191666667
05/11/2013	Nov-13	33	CG	0	0	25.54682625	146.05	0.191666667
05/11/2013	Nov-13	33	CG	0	0	25.54682625	146.05	0.191666667
05/11/2013	Nov-13	33	CG	0	0	25.54682625	146.05	0.191666667
05/11/2013	Nov-13	33	CG	0	0	25.54682625	146.05	0.191666667
05/11/2013	Nov-13	33	CG	0	0	25.54682625	146.05	0.191666667
05/11/2013	Nov-13	33	CG	0	0	25.54682625	146.05	0.191666667
05/11/2013	Nov-13	33	CG	0	0	25.54682625	146.05	0.191666667
05/11/2013	Nov-13	33	CG	0	0	25.54682625	146.05	0.191666667
05/11/2013	Nov-13	33	CG	0	0	25.54682625	146.05	0.191666667
05/11/2013	Nov-13	33	CG	0	0	25.54682625	146.05	0.191666667
05/11/2013	Nov-13	33	CG	0	0	25.54682625	146.05	0.191666667
05/11/2013	Nov-13	33	CG	0	0	25.54682625	146.05	0.191666667
05/11/2013	Nov-13	33	CG	0	0	25.54682625	146.05	0.191666667
05/11/2013	Nov-13	33	CG	0	0	25.54682625	146.05	0.191666667
05/11/2013	Nov-13	33	CG	0	0	25.54682625	146.05	0.191666667
05/11/2013	Nov-13	33	CG	1	29.64	25.54682625	146.05	0.191666667
05/11/2013	Nov-13	33	CG	0	0	25.54682625	146.05	0.191666667
05/11/2013	Nov-13	33	CG	0	0	25.54682625	146.05	0.191666667
05/11/2013	Nov-13	33	CG	0	0	25.54682625	146.05	0.191666667
05/11/2013	Nov-13	33	CG	0	0	25.54682625	146.05	0.191666667
05/11/2013	Nov-13	33	CG	0	0	25.54682625	146.05	0.191666667
05/11/2013	Nov-13	33	CG	0	0	25.54682625	146.05	0.191666667
05/11/2013	Nov-13	33	CG	0	0	25.54682625	146.05	0.191666667
05/11/2013	Nov-13	33	CG	0	0	25.54682625	146.05	0.191666667
05/11/2013	Nov-13	33	CG	0	0	25.54682625	146.05	0.191666667
05/11/2013	Nov-13	33	CG	0	0	25.54682625	146.05	0.191666667
05/11/2013	Nov-13	33	CG	0	0	25.54682625	146.05	0.191666667
05/11/2013	Nov-13	33	CG	0	0	25.54682625	146.05	0.191666667
05/11/2013	Nov-13	33	CG	0	0	25.54682625	146.05	0.191666667
05/11/2013	Nov-13	33	CG	0	0	25.54682625	146.05	0.191666667
05/11/2013	Nov-13	33	CG	0	0	25.54682625	146.05	0.191666667
05/11/2013	Nov-13	33	CG	0	0	25.54682625	146.05	0.191666667
05/11/2013	Nov-13	33	CG	0	0	25.54682625	146.05	0.191666667
05/11/2013	Nov-13	33	CG	0	0	25.54682625	146.05	0.191666667
05/11/2013	Nov-13	33	CG	0	0	25.54682625	146.05	0.191666667
05/11/2013	Nov-13	33	CG	0	0	25.54682625	146.05	0.191666667
05/11/2013	Nov-13	33	CG	0	0	25.54682625	146.05	0.191666667
05/11/2013	Nov-13	33	CG	0	0	25.54682625	146.05	0.191666667
05/11/2013	Nov-13	33	CG	0	0	25.54682625	146.05	0.191666667
05/11/2013	Nov-13	33	CG	0	0	25.54682625	146.05	0.191666667
05/11/2013	Nov-13	33	CG	0	0	25.54682625	146.05	0.191666667
05/11/2013	Nov-13	33	CG	0	0	25.54682625	146.05	0.191666667
05/11/2013	Nov-13	33	CG	0	0	25.54682625	146.05	0.191666667
05/11/2013	Nov-13	33	CG	0	0	25.54682625	146.05	0.191666667
05/11/2013	Nov-13	33	CG	0	0	25.54682625	146.05	0.191666667
09/02/2011	Feb-11	0	FW	0	0	NA	67.818	0.1
09/02/2011	Feb-11	0	FW	0	0	NA	67.818	0.1
09/02/2011	Feb-11	0	FW	0	0	NA	67.818	0.1
09/02/2011	Feb-11	0	FW	0	0	NA	67.818	0.1
09/02/2011	Feb-11	0	FW	0	0	NA	67.818	0.1
09/02/2011	Feb-11	0	FW	0	0	NA	67.818	0.1
09/02/2011	Feb-11	0	FW	0	0	NA	67.818	0.1
09/02/2011	Feb-11	0	FW	0	0	NA	67.818	0.1
09/02/2011	Feb-11	0	FW	0	0	NA	67.818	0.1
09/02/2011	Feb-11	0	FW	0	0	NA	67.818	0.1
09/02/2011	Feb-11	0	FW	0	0	NA	67.818	0.1
09/02/2011	Feb-11	0	FW	1	11.905644	NA	67.818	0.1
09/02/2011	Feb-11	0	FW	1	2.268672	NA	67.818	0.1
09/02/2011	Feb-11	0	FW	0	0	NA	67.818	0.1
09/02/2011	Feb-11	0	FW	0	0	NA	67.818	0.1
09/02/2011	Feb-11	0	FW	0	0	NA	67.818	0.1
09/02/2011	Feb-11	0	FW	0	0	NA	67.818	0.1
09/02/2011	Feb-11	0	FW	0	0	NA	67.818	0.1
09/02/2011	Feb-11	0	FW	0	0	NA	67.818	0.1
09/02/2011	Feb-11	0	FW	0	0	NA	67.818	0.1
09/02/2011	Feb-11	0	FW	0	0	NA	67.818	0.1
09/02/2011	Feb-11	0	FW	0	0	NA	67.818	0.1
09/02/2011	Feb-11	0	FW	0	0	NA	67.818	0.1
09/02/2011	Feb-11	0	FW	0	0	NA	67.818	0.1
09/02/2011	Feb-11	0	FW	0	0	NA	67.818	0.1
09/02/2011	Feb-11	0	FW	1	47.82312	NA	67.818	0.1
09/02/2011	Feb-11	0	FW	0	0	NA	67.818	0.1
09/02/2011	Feb-11	0	FW	0	0	NA	67.818	0.1
09/02/2011	Feb-11	0	FW	0	0	NA	67.818	0.1
09/02/2011	Feb-11	0	FW	0	0	NA	67.818	0.1
09/02/2011	Feb-11	0	FW	0	0	NA	67.818	0.1
09/02/2011	Feb-11	0	FW	0	0	NA	67.818	0.1
09/02/2011	Feb-11	0	FW	0	0	NA	67.818	0.1
09/02/2011	Feb-11	0	FW	1	2.610036	NA	67.818	0.1
09/02/2011	Feb-11	0	FW	0	0	NA	67.818	0.1
09/02/2011	Feb-11	0	FW	0	0	NA	67.818	0.1
09/02/2011	Feb-11	0	FW	0	0	NA	67.818	0.1
09/02/2011	Feb-11	0	FW	0	0	NA	67.818	0.1
09/02/2011	Feb-11	0	FW	0	0	NA	67.818	0.1
09/02/2011	Feb-11	0	FW	0	0	NA	67.818	0.1
09/02/2011	Feb-11	0	FW	0	0	NA	67.818	0.1
09/02/2011	Feb-11	0	FW	1	61.93764	NA	67.818	0.1
09/02/2011	Feb-11	0	FW	0	0	NA	67.818	0.1
09/02/2011	Feb-11	0	FW	0	0	NA	67.818	0.1
09/02/2011	Feb-11	0	FW	0	0	NA	67.818	0.1
09/02/2011	Feb-11	0	FW	0	0	NA	67.818	0.1
09/02/2011	Feb-11	0	FW	0	0	NA	67.818	0.1
09/02/2011	Feb-11	0	FW	0	0	NA	67.818	0.1
09/02/2011	Feb-11	0	FW	0	0	NA	67.818	0.1
09/02/2011	Feb-11	0	FW	1	320.2272	NA	67.818	0.1
09/02/2011	Feb-11	0	FW	0	0	NA	67.818	0.1
09/02/2011	Feb-11	0	FW	0	0	NA	67.818	0.1
09/02/2011	Feb-11	0	FW	1	1.866172	NA	67.818	0.1
09/02/2011	Feb-11	0	FW	0	0	NA	67.818	0.1
09/02/2011	Feb-11	0	FW	0	0	NA	67.818	0.1
09/02/2011	Feb-11	0	FW	0	0	NA	67.818	0.1
09/02/2011	Feb-11	0	FW	0	0	NA	67.818	0.1
09/02/2011	Feb-11	0	FW	0	0	NA	67.818	0.1
09/02/2011	Feb-11	0	FW	0	0	NA	67.818	0.1
09/02/2011	Feb-11	0	FW	0	0	NA	67.818	0.1
09/02/2011	Feb-11	0	FW	0	0	NA	67.818	0.1
09/02/2011	Feb-11	0	FW	0	0	NA	67.818	0.1
09/02/2011	Feb-11	0	FW	0	0	NA	67.818	0.1
09/02/2011	Feb-11	0	FW	0	0	NA	67.818	0.1
09/02/2011	Feb-11	0	FW	0	0	NA	67.818	0.1
09/02/2011	Feb-11	0	FW	0	0	NA	67.818	0.1
09/02/2011	Feb-11	0	FW	0	0	NA	67.818	0.1
09/02/2011	Feb-11	0	FW	0	0	NA	67.818	0.1
09/02/2011	Feb-11	0	FW	0	0	NA	67.818	0.1
09/02/2011	Feb-11	0	FW	0	0	NA	67.818	0.1
09/02/2011	Feb-11	0	FW	0	0	NA	67.818	0.1
09/02/2011	Feb-11	0	FW	0	0	NA	67.818	0.1
09/02/2011	Feb-11	0	FW	0	0	NA	67.818	0.1
09/02/2011	Feb-11	0	FW	1	4.163832	NA	67.818	0.1
09/02/2011	Feb-11	0	FW	0	0	NA	67.818	0.1
09/02/2011	Feb-11	0	FW	0	0	NA	67.818	0.1
09/02/2011	Feb-11	0	FW	0	0	NA	67.818	0.1
09/02/2011	Feb-11	0	FW	0	0	NA	67.818	0.1
09/02/2011	Feb-11	0	FW	1	1.466808	NA	67.818	0.1
09/02/2011	Feb-11	0	FW	0	0	NA	67.818	0.1
09/02/2011	Feb-11	0	FW	0	0	NA	67.818	0.1
09/02/2011	Feb-11	0	FW	0	0	NA	67.818	0.1
09/02/2011	Feb-11	0	FW	0	0	NA	67.818	0.1
09/02/2011	Feb-11	0	FW	1	89.94852	NA	67.818	0.1
09/02/2011	Feb-11	0	FW	0	0	NA	67.818	0.1
09/02/2011	Feb-11	0	FW	0	0	NA	67.818	0.1
09/02/2011	Feb-11	0	FW	0	0	NA	67.818	0.1
09/02/2011	Feb-11	0	FW	0	0	NA	67.818	0.1
09/02/2011	Feb-11	0	FW	0	0	NA	67.818	0.1
09/02/2011	Feb-11	0	FW	0	0	NA	67.818	0.1
09/02/2011	Feb-11	0	FW	1	4.718028	NA	67.818	0.1
09/02/2011	Feb-11	0	FW	0	0	NA	67.818	0.1
09/02/2011	Feb-11	0	FW	1	30.72372	NA	67.818	0.1
09/02/2011	Feb-11	0	FW	1	11.805192	NA	67.818	0.1
09/02/2011	Feb-11	0	FW	0	0	NA	67.818	0.1
09/02/2011	Feb-11	0	FW	0	0	NA	67.818	0.1
09/02/2011	Feb-11	0	FW	0	0	NA	67.818	0.1
09/02/2011	Feb-11	0	FW	0	0	NA	67.818	0.1
09/02/2011	Feb-11	0	FW	0	0	NA	67.818	0.1
09/02/2011	Feb-11	0	FW	0	0	NA	67.818	0.1
09/02/2011	Feb-11	0	FW	0	0	NA	67.818	0.1
09/02/2011	Feb-11	0	FW	0	0	NA	67.818	0.1
09/02/2011	Feb-11	0	FW	0	0	NA	67.818	0.1
09/02/2011	Feb-11	0	FW	0	0	NA	67.818	0.1
09/02/2011	Feb-11	0	FW	0	0	NA	67.818	0.1
09/02/2011	Feb-11	0	FW	1	9.744	NA	67.818	0.1
09/02/2011	Feb-11	0	FW	1	2.976	NA	67.818	0.1
09/02/2011	Feb-11	0	FW	0	0	NA	67.818	0.1
09/02/2011	Feb-11	0	FW	0	0	NA	67.818	0.1
09/02/2011	Feb-11	0	FW	0	0	NA	67.818	0.1
09/02/2011	Feb-11	0	FW	1	1.6804	NA	67.818	0.1
09/02/2011	Feb-11	0	FW	1	5.16	NA	67.818	0.1
09/02/2011	Feb-11	0	FW	0	0	NA	67.818	0.1
09/02/2011	Feb-11	0	FW	0	0	NA	67.818	0.1
09/02/2011	Feb-11	0	FW	0	0	NA	67.818	0.1
09/02/2011	Feb-11	0	FW	1	17.145	NA	67.818	0.1
09/02/2011	Feb-11	0	FW	0	0	NA	67.818	0.1
09/02/2011	Feb-11	0	FW	0	0	NA	67.818	0.1
09/02/2011	Feb-11	0	FW	0	0	NA	67.818	0.1
09/02/2011	Feb-11	0	FW	0	0	NA	67.818	0.1
03/04/2011	Apr-11	2	FW	0	0	23.58271632	72.136	0.09
03/04/2011	Apr-11	2	FW	1	2478.876	23.58271632	72.136	0.09
03/04/2011	Apr-11	2	FW	1	61.44	23.58271632	72.136	0.09
03/04/2011	Apr-11	2	FW	0	0	23.58271632	72.136	0.09
03/04/2011	Apr-11	2	FW	0	0	23.58271632	72.136	0.09
03/04/2011	Apr-11	2	FW	1	25.19436	23.58271632	72.136	0.09
03/04/2011	Apr-11	2	FW	1	335.9748	23.58271632	72.136	0.09
03/04/2011	Apr-11	2	FW	0	0	23.58271632	72.136	0.09
03/04/2011	Apr-11	2	FW	0	0	23.58271632	72.136	0.09
03/04/2011	Apr-11	2	FW	0	0	23.58271632	72.136	0.09
03/04/2011	Apr-11	2	FW	0	0	23.58271632	72.136	0.09
03/04/2011	Apr-11	2	FW	1	70.87992	23.58271632	72.136	0.09
03/04/2011	Apr-11	2	FW	0	0	23.58271632	72.136	0.09
03/04/2011	Apr-11	2	FW	0	0	23.58271632	72.136	0.09
03/04/2011	Apr-11	2	FW	0	0	23.58271632	72.136	0.09
03/04/2011	Apr-11	2	FW	0	0	23.58271632	72.136	0.09
03/04/2011	Apr-11	2	FW	0	0	23.58271632	72.136	0.09
03/04/2011	Apr-11	2	FW	0	0	23.58271632	72.136	0.09
03/04/2011	Apr-11	2	FW	0	0	23.58271632	72.136	0.09
03/04/2011	Apr-11	2	FW	0	0	23.58271632	72.136	0.09
03/04/2011	Apr-11	2	FW	1	137.9604	23.58271632	72.136	0.09
03/04/2011	Apr-11	2	FW	0	0	23.58271632	72.136	0.09
03/04/2011	Apr-11	2	FW	0	0	23.58271632	72.136	0.09
03/04/2011	Apr-11	2	FW	0	0	23.58271632	72.136	0.09
03/04/2011	Apr-11	2	FW	0	0	23.58271632	72.136	0.09
03/04/2011	Apr-11	2	FW	0	0	23.58271632	72.136	0.09
03/04/2011	Apr-11	2	FW	0	0	23.58271632	72.136	0.09
03/04/2011	Apr-11	2	FW	0	0	23.58271632	72.136	0.09
03/04/2011	Apr-11	2	FW	0	0	23.58271632	72.136	0.09
03/04/2011	Apr-11	2	FW	0	0	23.58271632	72.136	0.09
03/04/2011	Apr-11	2	FW	0	0	23.58271632	72.136	0.09
03/04/2011	Apr-11	2	FW	1	91.55076	23.58271632	72.136	0.09
03/04/2011	Apr-11	2	FW	0	0	23.58271632	72.136	0.09
03/04/2011	Apr-11	2	FW	0	0	23.58271632	72.136	0.09
03/04/2011	Apr-11	2	FW	1	9.816624	23.58271632	72.136	0.09
03/04/2011	Apr-11	2	FW	1	727.1952	23.58271632	72.136	0.09
03/04/2011	Apr-11	2	FW	0	0	23.58271632	72.136	0.09
03/04/2011	Apr-11	2	FW	0	0	23.58271632	72.136	0.09
03/04/2011	Apr-11	2	FW	0	0	23.58271632	72.136	0.09
03/04/2011	Apr-11	2	FW	0	0	23.58271632	72.136	0.09
03/04/2011	Apr-11	2	FW	0	0	23.58271632	72.136	0.09
03/04/2011	Apr-11	2	FW	0	0	23.58271632	72.136	0.09
03/04/2011	Apr-11	2	FW	0	0	23.58271632	72.136	0.09
03/04/2011	Apr-11	2	FW	0	0	23.58271632	72.136	0.09
03/04/2011	Apr-11	2	FW	0	0	23.58271632	72.136	0.09
03/04/2011	Apr-11	2	FW	0	0	23.58271632	72.136	0.09
03/04/2011	Apr-11	2	FW	0	0	23.58271632	72.136	0.09
03/04/2011	Apr-11	2	FW	0	0	23.58271632	72.136	0.09
03/04/2011	Apr-11	2	FW	0	0	23.58271632	72.136	0.09
03/04/2011	Apr-11	2	FW	0	0	23.58271632	72.136	0.09
03/04/2011	Apr-11	2	FW	0	0	23.58271632	72.136	0.09
03/04/2011	Apr-11	2	FW	0	0	23.58271632	72.136	0.09
03/04/2011	Apr-11	2	FW	0	0	23.58271632	72.136	0.09
03/04/2011	Apr-11	2	FW	0	0	23.58271632	72.136	0.09
03/04/2011	Apr-11	2	FW	0	0	23.58271632	72.136	0.09
03/04/2011	Apr-11	2	FW	1	22.78908	23.58271632	72.136	0.09
03/04/2011	Apr-11	2	FW	0	0	23.58271632	72.136	0.09
03/04/2011	Apr-11	2	FW	0	0	23.58271632	72.136	0.09
03/04/2011	Apr-11	2	FW	0	0	23.58271632	72.136	0.09
03/04/2011	Apr-11	2	FW	0	0	23.58271632	72.136	0.09
27/06/2011	Jun-11	4	FW	0	0	26.16264433	75.184	0.1
27/06/2011	Jun-11	4	FW	0	0	26.16264433	75.184	0.1
27/06/2011	Jun-11	4	FW	0	0	26.16264433	75.184	0.1
27/06/2011	Jun-11	4	FW	0	0	26.16264433	75.184	0.1
27/06/2011	Jun-11	4	FW	0	0	26.16264433	75.184	0.1
27/06/2011	Jun-11	4	FW	0	0	26.16264433	75.184	0.1
27/06/2011	Jun-11	4	FW	0	0	26.16264433	75.184	0.1
27/06/2011	Jun-11	4	FW	0	0	26.16264433	75.184	0.1
27/06/2011	Jun-11	4	FW	0	0	26.16264433	75.184	0.1
27/06/2011	Jun-11	4	FW	0	0	26.16264433	75.184	0.1
27/06/2011	Jun-11	4	FW	0	0	26.16264433	75.184	0.1
27/06/2011	Jun-11	4	FW	0	0	26.16264433	75.184	0.1
27/06/2011	Jun-11	4	FW	0	0	26.16264433	75.184	0.1
27/06/2011	Jun-11	4	FW	0	0	26.16264433	75.184	0.1
27/06/2011	Jun-11	4	FW	0	0	26.16264433	75.184	0.1
27/06/2011	Jun-11	4	FW	0	0	26.16264433	75.184	0.1
27/06/2011	Jun-11	4	FW	0	0	26.16264433	75.184	0.1
27/06/2011	Jun-11	4	FW	0	0	26.16264433	75.184	0.1
27/06/2011	Jun-11	4	FW	0	0	26.16264433	75.184	0.1
27/06/2011	Jun-11	4	FW	0	0	26.16264433	75.184	0.1
27/06/2011	Jun-11	4	FW	0	0	26.16264433	75.184	0.1
27/06/2011	Jun-11	4	FW	0	0	26.16264433	75.184	0.1
27/06/2011	Jun-11	4	FW	0	0	26.16264433	75.184	0.1
27/06/2011	Jun-11	4	FW	0	0	26.16264433	75.184	0.1
27/06/2011	Jun-11	4	FW	1	2.486172	26.16264433	75.184	0.1
27/06/2011	Jun-11	4	FW	0	0	26.16264433	75.184	0.1
27/06/2011	Jun-11	4	FW	0	0	26.16264433	75.184	0.1
27/06/2011	Jun-11	4	FW	0	0	26.16264433	75.184	0.1
27/06/2011	Jun-11	4	FW	0	0	26.16264433	75.184	0.1
27/06/2011	Jun-11	4	FW	0	0	26.16264433	75.184	0.1
27/06/2011	Jun-11	4	FW	0	0	26.16264433	75.184	0.1
27/06/2011	Jun-11	4	FW	0	0	26.16264433	75.184	0.1
27/06/2011	Jun-11	4	FW	0	0	26.16264433	75.184	0.1
27/06/2011	Jun-11	4	FW	0	0	26.16264433	75.184	0.1
27/06/2011	Jun-11	4	FW	0	0	26.16264433	75.184	0.1
27/06/2011	Jun-11	4	FW	0	0	26.16264433	75.184	0.1
27/06/2011	Jun-11	4	FW	0	0	26.16264433	75.184	0.1
27/06/2011	Jun-11	4	FW	0	0	26.16264433	75.184	0.1
27/06/2011	Jun-11	4	FW	0	0	26.16264433	75.184	0.1
27/06/2011	Jun-11	4	FW	0	0	26.16264433	75.184	0.1
27/06/2011	Jun-11	4	FW	0	0	26.16264433	75.184	0.1
27/06/2011	Jun-11	4	FW	0	0	26.16264433	75.184	0.1
27/06/2011	Jun-11	4	FW	0	0	26.16264433	75.184	0.1
27/06/2011	Jun-11	4	FW	0	0	26.16264433	75.184	0.1
27/06/2011	Jun-11	4	FW	0	0	26.16264433	75.184	0.1
27/06/2011	Jun-11	4	FW	0	0	26.16264433	75.184	0.1
27/06/2011	Jun-11	4	FW	0	0	26.16264433	75.184	0.1
27/06/2011	Jun-11	4	FW	0	0	26.16264433	75.184	0.1
27/06/2011	Jun-11	4	FW	0	0	26.16264433	75.184	0.1
27/06/2011	Jun-11	4	FW	0	0	26.16264433	75.184	0.1
27/06/2011	Jun-11	4	FW	0	0	26.16264433	75.184	0.1
27/06/2011	Jun-11	4	FW	0	0	26.16264433	75.184	0.1
27/06/2011	Jun-11	4	FW	0	0	26.16264433	75.184	0.1
27/06/2011	Jun-11	4	FW	0	0	26.16264433	75.184	0.1
27/06/2011	Jun-11	4	FW	0	0	26.16264433	75.184	0.1
27/06/2011	Jun-11	4	FW	0	0	26.16264433	75.184	0.1
27/06/2011	Jun-11	4	FW	0	0	26.16264433	75.184	0.1
27/06/2011	Jun-11	4	FW	0	0	26.16264433	75.184	0.1
27/06/2011	Jun-11	4	FW	0	0	26.16264433	75.184	0.1
27/06/2011	Jun-11	4	FW	0	0	26.16264433	75.184	0.1
30/08/2011	Aug-11	6	FW	1	14.0868	25.35695005	233.68	0.3
30/08/2011	Aug-11	6	FW	0	0	25.35695005	233.68	0.3
30/08/2011	Aug-11	6	FW	0	0	25.35695005	233.68	0.3
30/08/2011	Aug-11	6	FW	0	0	25.35695005	233.68	0.3
30/08/2011	Aug-11	6	FW	1	8.016912	25.35695005	233.68	0.3
30/08/2011	Aug-11	6	FW	0	0	25.35695005	233.68	0.3
30/08/2011	Aug-11	6	FW	0	0	25.35695005	233.68	0.3
30/08/2011	Aug-11	6	FW	0	0	25.35695005	233.68	0.3
30/08/2011	Aug-11	6	FW	0	0	25.35695005	233.68	0.3
30/08/2011	Aug-11	6	FW	0	0	25.35695005	233.68	0.3
30/08/2011	Aug-11	6	FW	0	0	25.35695005	233.68	0.3
30/08/2011	Aug-11	6	FW	0	0	25.35695005	233.68	0.3
30/08/2011	Aug-11	6	FW	0	0	25.35695005	233.68	0.3
30/08/2011	Aug-11	6	FW	0	0	25.35695005	233.68	0.3
30/08/2011	Aug-11	6	FW	0	0	25.35695005	233.68	0.3
30/08/2011	Aug-11	6	FW	0	0	25.35695005	233.68	0.3
30/08/2011	Aug-11	6	FW	0	0	25.35695005	233.68	0.3
30/08/2011	Aug-11	6	FW	0	0	25.35695005	233.68	0.3
30/08/2011	Aug-11	6	FW	0	0	25.35695005	233.68	0.3
30/08/2011	Aug-11	6	FW	0	0	25.35695005	233.68	0.3
30/08/2011	Aug-11	6	FW	0	0	25.35695005	233.68	0.3
30/08/2011	Aug-11	6	FW	0	0	25.35695005	233.68	0.3
30/08/2011	Aug-11	6	FW	0	0	25.35695005	233.68	0.3
30/08/2011	Aug-11	6	FW	0	0	25.35695005	233.68	0.3
30/08/2011	Aug-11	6	FW	0	0	25.35695005	233.68	0.3
30/08/2011	Aug-11	6	FW	0	0	25.35695005	233.68	0.3
30/08/2011	Aug-11	6	FW	0	0	25.35695005	233.68	0.3
30/08/2011	Aug-11	6	FW	0	0	25.35695005	233.68	0.3
30/08/2011	Aug-11	6	FW	1	1.452792	25.35695005	233.68	0.3
30/08/2011	Aug-11	6	FW	0	0	25.35695005	233.68	0.3
30/08/2011	Aug-11	6	FW	0	0	25.35695005	233.68	0.3
30/08/2011	Aug-11	6	FW	0	0	25.35695005	233.68	0.3
30/08/2011	Aug-11	6	FW	0	0	25.35695005	233.68	0.3
30/08/2011	Aug-11	6	FW	0	0	25.35695005	233.68	0.3
30/08/2011	Aug-11	6	FW	0	0	25.35695005	233.68	0.3
30/08/2011	Aug-11	6	FW	0	0	25.35695005	233.68	0.3
30/08/2011	Aug-11	6	FW	1	1.0712436	25.35695005	233.68	0.3
30/08/2011	Aug-11	6	FW	0	0	25.35695005	233.68	0.3
30/08/2011	Aug-11	6	FW	0	0	25.35695005	233.68	0.3
30/08/2011	Aug-11	6	FW	1	8.055096	25.35695005	233.68	0.3
30/08/2011	Aug-11	6	FW	0	0	25.35695005	233.68	0.3
30/08/2011	Aug-11	6	FW	1	9.772188	25.35695005	233.68	0.3
30/08/2011	Aug-11	6	FW	0	0	25.35695005	233.68	0.3
30/08/2011	Aug-11	6	FW	0	0	25.35695005	233.68	0.3
30/08/2011	Aug-11	6	FW	0	0	25.35695005	233.68	0.3
30/08/2011	Aug-11	6	FW	0	0	25.35695005	233.68	0.3
30/08/2011	Aug-11	6	FW	0	0	25.35695005	233.68	0.3
30/08/2011	Aug-11	6	FW	0	0	25.35695005	233.68	0.3
30/08/2011	Aug-11	6	FW	0	0	25.35695005	233.68	0.3
30/08/2011	Aug-11	6	FW	0	0	25.35695005	233.68	0.3
30/08/2011	Aug-11	6	FW	0	0	25.35695005	233.68	0.3
30/08/2011	Aug-11	6	FW	0	0	25.35695005	233.68	0.3
30/08/2011	Aug-11	6	FW	0	0	25.35695005	233.68	0.3
30/08/2011	Aug-11	6	FW	1	1.542456	25.35695005	233.68	0.3
30/08/2011	Aug-11	6	FW	0	0	25.35695005	233.68	0.3
30/08/2011	Aug-11	6	FW	0	0	25.35695005	233.68	0.3
30/08/2011	Aug-11	6	FW	0	0	25.35695005	233.68	0.3
30/08/2011	Aug-11	6	FW	0	0	25.35695005	233.68	0.3
30/08/2011	Aug-11	6	FW	0	0	25.35695005	233.68	0.3
30/08/2011	Aug-11	6	FW	0	0	25.35695005	233.68	0.3
30/09/2011	Sep-11	7	FW	0	0	25.34083368	161.29	0.21
30/09/2011	Sep-11	7	FW	0	0	25.34083368	161.29	0.21
30/09/2011	Sep-11	7	FW	0	0	25.34083368	161.29	0.21
30/09/2011	Sep-11	7	FW	0	0	25.34083368	161.29	0.21
30/09/2011	Sep-11	7	FW	0	0	25.34083368	161.29	0.21
30/09/2011	Sep-11	7	FW	0	0	25.34083368	161.29	0.21
30/09/2011	Sep-11	7	FW	0	0	25.34083368	161.29	0.21
30/09/2011	Sep-11	7	FW	0	0	25.34083368	161.29	0.21
30/09/2011	Sep-11	7	FW	0	0	25.34083368	161.29	0.21
30/09/2011	Sep-11	7	FW	0	0	25.34083368	161.29	0.21
30/09/2011	Sep-11	7	FW	1	99.6	25.34083368	161.29	0.21
30/09/2011	Sep-11	7	FW	0	0	25.34083368	161.29	0.21
30/09/2011	Sep-11	7	FW	0	0	25.34083368	161.29	0.21
30/09/2011	Sep-11	7	FW	0	0	25.34083368	161.29	0.21
30/09/2011	Sep-11	7	FW	0	0	25.34083368	161.29	0.21
30/09/2011	Sep-11	7	FW	0	0	25.34083368	161.29	0.21
30/09/2011	Sep-11	7	FW	0	0	25.34083368	161.29	0.21
30/09/2011	Sep-11	7	FW	0	0	25.34083368	161.29	0.21
30/09/2011	Sep-11	7	FW	0	0	25.34083368	161.29	0.21
30/09/2011	Sep-11	7	FW	0	0	25.34083368	161.29	0.21
30/09/2011	Sep-11	7	FW	0	0	25.34083368	161.29	0.21
30/09/2011	Sep-11	7	FW	0	0	25.34083368	161.29	0.21
30/09/2011	Sep-11	7	FW	0	0	25.34083368	161.29	0.21
30/09/2011	Sep-11	7	FW	0	0	25.34083368	161.29	0.21
30/09/2011	Sep-11	7	FW	0	0	25.34083368	161.29	0.21
30/09/2011	Sep-11	7	FW	0	0	25.34083368	161.29	0.21
30/09/2011	Sep-11	7	FW	0	0	25.34083368	161.29	0.21
30/09/2011	Sep-11	7	FW	0	0	25.34083368	161.29	0.21
30/09/2011	Sep-11	7	FW	0	0	25.34083368	161.29	0.21
30/09/2011	Sep-11	7	FW	0	0	25.34083368	161.29	0.21
30/09/2011	Sep-11	7	FW	0	0	25.34083368	161.29	0.21
30/09/2011	Sep-11	7	FW	0	0	25.34083368	161.29	0.21
30/09/2011	Sep-11	7	FW	0	0	25.34083368	161.29	0.21
30/09/2011	Sep-11	7	FW	0	0	25.34083368	161.29	0.21
30/09/2011	Sep-11	7	FW	0	0	25.34083368	161.29	0.21
30/09/2011	Sep-11	7	FW	0	0	25.34083368	161.29	0.21
30/09/2011	Sep-11	7	FW	0	0	25.34083368	161.29	0.21
30/09/2011	Sep-11	7	FW	0	0	25.34083368	161.29	0.21
30/09/2011	Sep-11	7	FW	0	0	25.34083368	161.29	0.21
30/09/2011	Sep-11	7	FW	0	0	25.34083368	161.29	0.21
30/09/2011	Sep-11	7	FW	0	0	25.34083368	161.29	0.21
30/09/2011	Sep-11	7	FW	0	0	25.34083368	161.29	0.21
30/09/2011	Sep-11	7	FW	1	25.5372	25.34083368	161.29	0.21
30/09/2011	Sep-11	7	FW	1	1.777824	25.34083368	161.29	0.21
30/09/2011	Sep-11	7	FW	0	0	25.34083368	161.29	0.21
30/09/2011	Sep-11	7	FW	0	0	25.34083368	161.29	0.21
30/09/2011	Sep-11	7	FW	0	0	25.34083368	161.29	0.21
30/09/2011	Sep-11	7	FW	0	0	25.34083368	161.29	0.21
30/09/2011	Sep-11	7	FW	0	0	25.34083368	161.29	0.21
30/09/2011	Sep-11	7	FW	0	0	25.34083368	161.29	0.21
30/09/2011	Sep-11	7	FW	0	0	25.34083368	161.29	0.21
30/09/2011	Sep-11	7	FW	0	0	25.34083368	161.29	0.21
30/09/2011	Sep-11	7	FW	0	0	25.34083368	161.29	0.21
30/09/2011	Sep-11	7	FW	0	0	25.34083368	161.29	0.21
30/09/2011	Sep-11	7	FW	0	0	25.34083368	161.29	0.21
30/09/2011	Sep-11	7	FW	0	0	25.34083368	161.29	0.21
30/09/2011	Sep-11	7	FW	0	0	25.34083368	161.29	0.21
30/09/2011	Sep-11	7	FW	0	0	25.34083368	161.29	0.21
30/09/2011	Sep-11	7	FW	0	0	25.34083368	161.29	0.21
30/09/2011	Sep-11	7	FW	0	0	25.34083368	161.29	0.21
30/09/2011	Sep-11	7	FW	1	2.195856	25.34083368	161.29	0.21
30/09/2011	Sep-11	7	FW	0	0	25.34083368	161.29	0.21
30/09/2011	Sep-11	7	FW	0	0	25.34083368	161.29	0.21
30/09/2011	Sep-11	7	FW	0	0	25.34083368	161.29	0.21
30/09/2011	Sep-11	7	FW	0	0	25.34083368	161.29	0.21
30/09/2011	Sep-11	7	FW	0	0	25.34083368	161.29	0.21
30/09/2011	Sep-11	7	FW	0	0	25.34083368	161.29	0.21
30/09/2011	Sep-11	7	FW	0	0	25.34083368	161.29	0.21
30/09/2011	Sep-11	7	FW	0	0	25.34083368	161.29	0.21
30/09/2011	Sep-11	7	FW	1	5.8923	25.34083368	161.29	0.21
30/09/2011	Sep-11	7	FW	0	0	25.34083368	161.29	0.21
30/09/2011	Sep-11	7	FW	0	0	25.34083368	161.29	0.21
30/09/2011	Sep-11	7	FW	0	0	25.34083368	161.29	0.21
30/09/2011	Sep-11	7	FW	1	5.433912	25.34083368	161.29	0.21
30/09/2011	Sep-11	7	FW	0	0	25.34083368	161.29	0.21
30/09/2011	Sep-11	7	FW	0	0	25.34083368	161.29	0.21
30/09/2011	Sep-11	7	FW	0	0	25.34083368	161.29	0.21
30/09/2011	Sep-11	7	FW	0	0	25.34083368	161.29	0.21
31/10/2011	Oct-11	8	FW	1	1.512	25.33847158	91.694	0.12
31/10/2011	Oct-11	8	FW	0	0	25.33847158	91.694	0.12
31/10/2011	Oct-11	8	FW	0	0	25.33847158	91.694	0.12
31/10/2011	Oct-11	8	FW	0	0	25.33847158	91.694	0.12
31/10/2011	Oct-11	8	FW	0	0	25.33847158	91.694	0.12
31/10/2011	Oct-11	8	FW	0	0	25.33847158	91.694	0.12
31/10/2011	Oct-11	8	FW	0	0	25.33847158	91.694	0.12
31/10/2011	Oct-11	8	FW	0	0	25.33847158	91.694	0.12
31/10/2011	Oct-11	8	FW	0	0	25.33847158	91.694	0.12
31/10/2011	Oct-11	8	FW	0	0	25.33847158	91.694	0.12
31/10/2011	Oct-11	8	FW	0	0	25.33847158	91.694	0.12
31/10/2011	Oct-11	8	FW	0	0	25.33847158	91.694	0.12
31/10/2011	Oct-11	8	FW	0	0	25.33847158	91.694	0.12
31/10/2011	Oct-11	8	FW	0	0	25.33847158	91.694	0.12
31/10/2011	Oct-11	8	FW	0	0	25.33847158	91.694	0.12
31/10/2011	Oct-11	8	FW	0	0	25.33847158	91.694	0.12
31/10/2011	Oct-11	8	FW	0	0	25.33847158	91.694	0.12
31/10/2011	Oct-11	8	FW	0	0	25.33847158	91.694	0.12
31/10/2011	Oct-11	8	FW	0	0	25.33847158	91.694	0.12
31/10/2011	Oct-11	8	FW	0	0	25.33847158	91.694	0.12
31/10/2011	Oct-11	8	FW	0	0	25.33847158	91.694	0.12
31/10/2011	Oct-11	8	FW	0	0	25.33847158	91.694	0.12
31/10/2011	Oct-11	8	FW	0	0	25.33847158	91.694	0.12
31/10/2011	Oct-11	8	FW	0	0	25.33847158	91.694	0.12
31/10/2011	Oct-11	8	FW	0	0	25.33847158	91.694	0.12
31/10/2011	Oct-11	8	FW	0	0	25.33847158	91.694	0.12
31/10/2011	Oct-11	8	FW	0	0	25.33847158	91.694	0.12
31/10/2011	Oct-11	8	FW	0	0	25.33847158	91.694	0.12
31/10/2011	Oct-11	8	FW	0	0	25.33847158	91.694	0.12
31/10/2011	Oct-11	8	FW	0	0	25.33847158	91.694	0.12
31/10/2011	Oct-11	8	FW	0	0	25.33847158	91.694	0.12
31/10/2011	Oct-11	8	FW	0	0	25.33847158	91.694	0.12
31/10/2011	Oct-11	8	FW	0	0	25.33847158	91.694	0.12
31/10/2011	Oct-11	8	FW	0	0	25.33847158	91.694	0.12
31/10/2011	Oct-11	8	FW	0	0	25.33847158	91.694	0.12
31/10/2011	Oct-11	8	FW	0	0	25.33847158	91.694	0.12
31/10/2011	Oct-11	8	FW	0	0	25.33847158	91.694	0.12
31/10/2011	Oct-11	8	FW	0	0	25.33847158	91.694	0.12
31/10/2011	Oct-11	8	FW	0	0	25.33847158	91.694	0.12
31/10/2011	Oct-11	8	FW	0	0	25.33847158	91.694	0.12
31/10/2011	Oct-11	8	FW	0	0	25.33847158	91.694	0.12
31/10/2011	Oct-11	8	FW	0	0	25.33847158	91.694	0.12
31/10/2011	Oct-11	8	FW	0	0	25.33847158	91.694	0.12
31/10/2011	Oct-11	8	FW	0	0	25.33847158	91.694	0.12
31/10/2011	Oct-11	8	FW	0	0	25.33847158	91.694	0.12
31/10/2011	Oct-11	8	FW	0	0	25.33847158	91.694	0.12
31/10/2011	Oct-11	8	FW	0	0	25.33847158	91.694	0.12
31/10/2011	Oct-11	8	FW	0	0	25.33847158	91.694	0.12
31/10/2011	Oct-11	8	FW	0	0	25.33847158	91.694	0.12
31/10/2011	Oct-11	8	FW	1	7.110504	25.33847158	91.694	0.12
31/10/2011	Oct-11	8	FW	0	0	25.33847158	91.694	0.12
31/10/2011	Oct-11	8	FW	0	0	25.33847158	91.694	0.12
31/10/2011	Oct-11	8	FW	0	0	25.33847158	91.694	0.12
31/10/2011	Oct-11	8	FW	0	0	25.33847158	91.694	0.12
31/10/2011	Oct-11	8	FW	0	0	25.33847158	91.694	0.12
31/10/2011	Oct-11	8	FW	0	0	25.33847158	91.694	0.12
31/10/2011	Oct-11	8	FW	0	0	25.33847158	91.694	0.12
31/10/2011	Oct-11	8	FW	0	0	25.33847158	91.694	0.12
31/10/2011	Oct-11	8	FW	0	0	25.33847158	91.694	0.12
31/10/2011	Oct-11	8	FW	0	0	25.33847158	91.694	0.12
31/10/2011	Oct-11	8	FW	0	0	25.33847158	91.694	0.12
31/10/2011	Oct-11	8	FW	0	0	25.33847158	91.694	0.12
31/10/2011	Oct-11	8	FW	0	0	25.33847158	91.694	0.12
31/10/2011	Oct-11	8	FW	0	0	25.33847158	91.694	0.12
31/10/2011	Oct-11	8	FW	0	0	25.33847158	91.694	0.12
31/10/2011	Oct-11	8	FW	0	0	25.33847158	91.694	0.12
31/10/2011	Oct-11	8	FW	0	0	25.33847158	91.694	0.12
31/10/2011	Oct-11	8	FW	0	0	25.33847158	91.694	0.12
31/10/2011	Oct-11	8	FW	0	0	25.33847158	91.694	0.12
31/10/2011	Oct-11	8	FW	0	0	25.33847158	91.694	0.12
31/10/2011	Oct-11	8	FW	0	0	25.33847158	91.694	0.12
31/10/2011	Oct-11	8	FW	0	0	25.33847158	91.694	0.12
02/12/2011	Dec-11	10	FW	0	0	24.05521944	244.602	0.31
20/12/2011	Dec-11	10	FW	1	184.2324	24.05521944	244.602	0.31
20/12/2011	Dec-11	10	FW	0	0	24.05521944	244.602	0.31
20/12/2011	Dec-11	10	FW	1	248.8728	24.05521944	244.602	0.31
20/12/2011	Dec-11	10	FW	1	1.48578	24.05521944	244.602	0.31
20/12/2011	Dec-11	10	FW	0	0	24.05521944	244.602	0.31
20/12/2011	Dec-11	10	FW	1	213.1056	24.05521944	244.602	0.31
20/12/2011	Dec-11	10	FW	1	95.2218	24.05521944	244.602	0.31
20/12/2011	Dec-11	10	FW	0	0	24.05521944	244.602	0.31
20/12/2011	Dec-11	10	FW	0	0	24.05521944	244.602	0.31
20/12/2011	Dec-11	10	FW	0	0	24.05521944	244.602	0.31
20/12/2011	Dec-11	10	FW	0	0	24.05521944	244.602	0.31
20/12/2011	Dec-11	10	FW	0	0	24.05521944	244.602	0.31
20/12/2011	Dec-11	10	FW	0	0	24.05521944	244.602	0.31
20/12/2011	Dec-11	10	FW	0	0	24.05521944	244.602	0.31
20/12/2011	Dec-11	10	FW	0	0	24.05521944	244.602	0.31
20/12/2011	Dec-11	10	FW	0	0	24.05521944	244.602	0.31
20/12/2011	Dec-11	10	FW	0	0	24.05521944	244.602	0.31
20/12/2011	Dec-11	10	FW	1	107.43252	24.05521944	244.602	0.31
20/12/2011	Dec-11	10	FW	1	16.9614	24.05521944	244.602	0.31
20/12/2011	Dec-11	10	FW	0	0	24.05521944	244.602	0.31
20/12/2011	Dec-11	10	FW	1	4.103376	24.05521944	244.602	0.31
20/12/2011	Dec-11	10	FW	0	0	24.05521944	244.602	0.31
20/12/2011	Dec-11	10	FW	0	0	24.05521944	244.602	0.31
20/12/2011	Dec-11	10	FW	1	614.8692	24.05521944	244.602	0.31
20/12/2011	Dec-11	10	FW	1	4.771416	24.05521944	244.602	0.31
20/12/2011	Dec-11	10	FW	0	0	24.05521944	244.602	0.31
20/12/2011	Dec-11	10	FW	1	3.78258	24.05521944	244.602	0.31
20/12/2011	Dec-11	10	FW	1	5.817612	24.05521944	244.602	0.31
20/12/2011	Dec-11	10	FW	0	0	24.05521944	244.602	0.31
20/12/2011	Dec-11	10	FW	0	0	24.05521944	244.602	0.31
20/12/2011	Dec-11	10	FW	0	0	24.05521944	244.602	0.31
20/12/2011	Dec-11	10	FW	1	47.56836	24.05521944	244.602	0.31
20/12/2011	Dec-11	10	FW	0	0	24.05521944	244.602	0.31
20/12/2011	Dec-11	10	FW	0	0	24.05521944	244.602	0.31
20/12/2011	Dec-11	10	FW	0	0	24.05521944	244.602	0.31
20/12/2011	Dec-11	10	FW	0	0	24.05521944	244.602	0.31
20/12/2011	Dec-11	10	FW	0	0	24.05521944	244.602	0.31
20/12/2011	Dec-11	10	FW	0	0	24.05521944	244.602	0.31
20/12/2011	Dec-11	10	FW	0	0	24.05521944	244.602	0.31
20/12/2011	Dec-11	10	FW	0	0	24.05521944	244.602	0.31
20/12/2011	Dec-11	10	FW	0	0	24.05521944	244.602	0.31
20/12/2011	Dec-11	10	FW	1	5.438508	24.05521944	244.602	0.31
20/12/2011	Dec-11	10	FW	1	1.218876	24.05521944	244.602	0.31
20/12/2011	Dec-11	10	FW	0	0	24.05521944	244.602	0.31
20/12/2011	Dec-11	10	FW	0	0	24.05521944	244.602	0.31
20/12/2011	Dec-11	10	FW	0	0	24.05521944	244.602	0.31
20/12/2011	Dec-11	10	FW	0	0	24.05521944	244.602	0.31
20/12/2011	Dec-11	10	FW	0	0	24.05521944	244.602	0.31
20/12/2011	Dec-11	10	FW	0	0	24.05521944	244.602	0.31
20/12/2011	Dec-11	10	FW	0	0	24.05521944	244.602	0.31
20/12/2011	Dec-11	10	FW	1	290.0664	24.05521944	244.602	0.31
20/12/2011	Dec-11	10	FW	0	0	24.05521944	244.602	0.31
20/12/2011	Dec-11	10	FW	1	13.1256	24.05521944	244.602	0.31
20/12/2011	Dec-11	10	FW	0	0	24.05521944	244.602	0.31
20/12/2011	Dec-11	10	FW	0	0	24.05521944	244.602	0.31
20/12/2011	Dec-11	10	FW	0	0	24.05521944	244.602	0.31
20/12/2011	Dec-11	10	FW	0	0	24.05521944	244.602	0.31
20/12/2011	Dec-11	10	FW	0	0	24.05521944	244.602	0.31
20/12/2011	Dec-11	10	FW	0	0	24.05521944	244.602	0.31
20/01/2012	Jan-12	11	FW	0	0	22.53794375	46.736	0.06
20/01/2012	Jan-12	11	FW	0	0	22.53794375	46.736	0.06
20/01/2012	Jan-12	11	FW	1	1564.164	22.53794375	46.736	0.06
20/01/2012	Jan-12	11	FW	0	0	22.53794375	46.736	0.06
20/01/2012	Jan-12	11	FW	1	434754	22.53794375	46.736	0.06
20/01/2012	Jan-12	11	FW	0	0	22.53794375	46.736	0.06
20/01/2012	Jan-12	11	FW	0	0	22.53794375	46.736	0.06
20/01/2012	Jan-12	11	FW	0	0	22.53794375	46.736	0.06
20/01/2012	Jan-12	11	FW	0	0	22.53794375	46.736	0.06
20/01/2012	Jan-12	11	FW	0	0	22.53794375	46.736	0.06
20/01/2012	Jan-12	11	FW	0	0	22.53794375	46.736	0.06
20/01/2012	Jan-12	11	FW	0	0	22.53794375	46.736	0.06
20/01/2012	Jan-12	11	FW	0	0	22.53794375	46.736	0.06
20/01/2012	Jan-12	11	FW	0	0	22.53794375	46.736	0.06
20/01/2012	Jan-12	11	FW	0	0	22.53794375	46.736	0.06
20/01/2012	Jan-12	11	FW	0	0	22.53794375	46.736	0.06
20/01/2012	Jan-12	11	FW	0	0	22.53794375	46.736	0.06
20/01/2012	Jan-12	11	FW	0	0	22.53794375	46.736	0.06
20/01/2012	Jan-12	11	FW	0	0	22.53794375	46.736	0.06
20/01/2012	Jan-12	11	FW	0	0	22.53794375	46.736	0.06
20/01/2012	Jan-12	11	FW	0	0	22.53794375	46.736	0.06
20/01/2012	Jan-12	11	FW	0	0	22.53794375	46.736	0.06
20/01/2012	Jan-12	11	FW	0	0	22.53794375	46.736	0.06
20/01/2012	Jan-12	11	FW	0	0	22.53794375	46.736	0.06
20/01/2012	Jan-12	11	FW	0	0	22.53794375	46.736	0.06
20/01/2012	Jan-12	11	FW	1	37.97388	22.53794375	46.736	0.06
20/01/2012	Jan-12	11	FW	0	0	22.53794375	46.736	0.06
20/01/2012	Jan-12	11	FW	0	0	22.53794375	46.736	0.06
20/01/2012	Jan-12	11	FW	1	8.717652	22.53794375	46.736	0.06
20/01/2012	Jan-12	11	FW	0	0	22.53794375	46.736	0.06
20/01/2012	Jan-12	11	FW	1	1.56	22.53794375	46.736	0.06
20/01/2012	Jan-12	11	FW	0	0	22.53794375	46.736	0.06
20/01/2012	Jan-12	11	FW	1	46.92336	22.53794375	46.736	0.06
20/01/2012	Jan-12	11	FW	0	0	22.53794375	46.736	0.06
20/01/2012	Jan-12	11	FW	0	0	22.53794375	46.736	0.06
20/01/2012	Jan-12	11	FW	0	0	22.53794375	46.736	0.06
20/01/2012	Jan-12	11	FW	0	0	22.53794375	46.736	0.06
20/01/2012	Jan-12	11	FW	1	1276.8	22.53794375	46.736	0.06
20/01/2012	Jan-12	11	FW	0	0	22.53794375	46.736	0.06
20/01/2012	Jan-12	11	FW	1	7.055148	22.53794375	46.736	0.06
20/01/2012	Jan-12	11	FW	0	0	22.53794375	46.736	0.06
20/01/2012	Jan-12	11	FW	0	0	22.53794375	46.736	0.06
20/01/2012	Jan-12	11	FW	0	0	22.53794375	46.736	0.06
20/01/2012	Jan-12	11	FW	0	0	22.53794375	46.736	0.06
20/01/2012	Jan-12	11	FW	1	3.993768	22.53794375	46.736	0.06
20/01/2012	Jan-12	11	FW	0	0	22.53794375	46.736	0.06
20/01/2012	Jan-12	11	FW	1	5.6415	22.53794375	46.736	0.06
20/01/2012	Jan-12	11	FW	0	0	22.53794375	46.736	0.06
20/01/2012	Jan-12	11	FW	1	1501.31	22.53794375	46.736	0.06
20/01/2012	Jan-12	11	FW	1	610.8576	22.53794375	46.736	0.06
20/01/2012	Jan-12	11	FW	0	0	22.53794375	46.736	0.06
20/01/2012	Jan-12	11	FW	0	0	22.53794375	46.736	0.06
20/01/2012	Jan-12	11	FW	0	0	22.53794375	46.736	0.06
20/01/2012	Jan-12	11	FW	0	0	22.53794375	46.736	0.06
20/01/2012	Jan-12	11	FW	0	0	22.53794375	46.736	0.06
20/01/2012	Jan-12	11	FW	0	0	22.53794375	46.736	0.06
20/01/2012	Jan-12	11	FW	0	0	22.53794375	46.736	0.06
20/01/2012	Jan-12	11	FW	0	0	22.53794375	46.736	0.06
20/01/2012	Jan-12	11	FW	1	913.676	22.53794375	46.736	0.06
20/01/2012	Jan-12	11	FW	0	0	22.53794375	46.736	0.06
20/01/2012	Jan-12	11	FW	1	6.370608	22.53794375	46.736	0.06
20/01/2012	Jan-12	11	FW	0	0	22.53794375	46.736	0.06
20/01/2012	Jan-12	11	FW	0	0	22.53794375	46.736	0.06
20/01/2012	Jan-12	11	FW	0	0	22.53794375	46.736	0.06
20/01/2012	Jan-12	11	FW	0	0	22.53794375	46.736	0.06
[truncated: 2,018 more rows]
[truncated: 3 more columns]
